# Supplementary material for: Twelve newly assembled jasmine chloroplast genomes: unveiling genomic diversity, phylogenetic relationships and evolutionary patterns among Oleaceae and Jasminum species
Source: BMC Plant Biol. 2024 Apr 25;24:331. doi: 10.1186/s12870-024-04995-9 (PMC11044428; doi:10.1186/s12870-024-04995-9)
Supplement: Supplementary file 1 — Supplementary Material 1. [file 12870_2024_4995_MOESM1_ESM.xls]

## Sheet: Table S1
Table S1. Sampling sites and GenBank accession of 12 samples of Jasminum
Species	Sample ID	Germplasm Source	Origin	GenBank Acc.
J. sambac	CGDBML-11	Flowers Research Institute, Guangxi Academy of Agricultural Sciences; Hengxian Jasmine Flower Research Institute	Guangxi Province, China	OR730547
J. sambac	DSTZML-14	Flowers Research Institute, Guangxi Academy of Agricultural Sciences; Hengxian Jasmine Flower Research Institute	Yunnan Province, China	OR730548
J. auriculatum	EYML-15	Flowers Research Institute, Guangxi Academy of Agricultural Sciences; Hengxian Jasmine Flower Research Institute	Vietnam	OR730549
J. dichotomum	FBML-17	Flowers Research Institute, Guangxi Academy of Agricultural Sciences; Hengxian Jasmine Flower Research Institute	Vietnam	OR730550
J. sambac	HTML-8	Flowers Research Institute, Guangxi Academy of Agricultural Sciences; Hengxian Jasmine Flower Research Institute	Thailand	OR730551
J. sambac	JHML-16	Flowers Research Institute, Guangxi Academy of Agricultural Sciences; Hengxian Jasmine Flower Research Institute	Guangdong Province, China	OR730552
J. multiflorum	MML-9	Flowers Research Institute, Guangxi Academy of Agricultural Sciences; Hengxian Jasmine Flower Research Institute	Guangdong Province, China	OR730553
J. odoratissimum	NXML-4	Flowers Research Institute, Guangxi Academy of Agricultural Sciences; Hengxian Jasmine Flower Research Institute	Shanghai, China	OR730554
J. floridum	TCH-6	Flowers Research Institute, Guangxi Academy of Agricultural Sciences; Hengxian Jasmine Flower Research Institute	Jiangsu Province, China	OR730555
J. sambac	XF2H-13	Flowers Research Institute, Guangxi Academy of Agricultural Sciences; Hengxian Jasmine Flower Research Institute	Guangxi Province, China	OR730556
J. nudiflorum	YCH-12	Flowers Research Institute, Guangxi Academy of Agricultural Sciences; Hengxian Jasmine Flower Research Institute	Jiangsu Province, China	OR730557
J. sambac	YNDBML-7	Flowers Research Institute, Guangxi Academy of Agricultural Sciences; Hengxian Jasmine Flower Research Institute	Vietnam	OR730558

## Sheet: Table S2
Table S2. The supplementary information of chloroplast genome of 12 samples from Jasminum
Phenotype	Species	Sample ID	Breed (in Chinese)	Total Bases	Q20%	Q30%	GC%	Genome coverage	Cp genome coverage
	J. odoratissimum	NXML-4	浓香茉莉	22824982800	97.29	92.48	37.43	45.65	11423.1
	J. nudiflorum	YCH-12	迎春花	18115062600	96.31	90.15	37.96	36.2301	20542
	J. auriculatum	EYML-15	耳叶茉莉	21402414600	95.84	89.49	37.42	42.8048	12293
	J. multiflorum	MML-9	毛茉莉	24120563100	96.3	90.48	37.35	48.2411	15829.3
single-petal	J. sambac	CGDBML-11	常规单瓣茉莉	21363993900	97.07	92.05	37.58	42.728	27663.8
single-petal	J. sambac	DSTZML-14	单双同株茉莉	18320637000	96.88	91.44	37.59	36.6413	34639.3
multi-petal	J. sambac	HTML-8	泰国虎头茉莉	21888471000	97.07	92.03	37.59	43.7769	28151.2
multi-petal	J. sambac	JHML-16	菊花茉莉	18996383100	96.75	91.11	37.57	37.9928	51976
multi-petal	J. sambac	XF2H-13	广西香妃2号茉莉	28926120900	96.95	91.73	37.58	57.8522	46037.1
multi-petal	J. sambac	YNDBML-7	越南多瓣茉莉	27801444900	97.14	92.17	37.56	55.6029	59050.2
	J. dichotomum	FBML-17	粉苞茉莉	19024847400	97.28	91.99	37.34	38.0497	54029.4
	J. floridum	TCH-6	探春花	23565822600	96.65	91.18	37.47	47.1316	6960.45

## Sheet: Table S3
Table S3. Protein-coding genes, rRNAs and tRNAs found in Jasminum cp genomes
Species Gene types		Jasminum auriculatum EYML-15	Jasminum multiflorum MML-9	Jasminum dichotomum FBML-17	Jasminum floridum TCH-6	Jasminum odoratissimum NXML-4	Jasminum nudiflorum YCH-12	Jasminum sambac XF2H-13	Jasminum sambac DSTZML-14	Jasminum sambac YNDBML-7	Jasminum sambac HTML-8	Jasminum sambac CGDBML-11	Jasminum sambac JHML-16	Jasminum sambac MN158204	Jasminum sambac MN158205	Jasminum nudiflorum NC_008407	Jasminum tortuosum NC_034691	Jasminum fluminense NC_042272	Jasminum polyanthum NC_042273	Jasminum fruticans NC_056244
I. Photosystem I		psaA	psaA	psaA	psaA	psaA	psaA	psaA	psaA	psaA	psaA	psaA	psaA	psaA	psaA	psaA	psaA	psaA	psaA	psaA
		psaB	psaB	psaB	psaB	psaB	psaB	psaB	psaB	psaB	psaB	psaB	psaB	psaB	psaB	psaB	psaB	psaB	psaB	psaB
		psaC	psaC	psaC	psaC	psaC	psaC	psaC	psaC	psaC	psaC	psaC	psaC	psaC	psaC	psaC	psaC	psaC	psaC	psaC
		psaI	psaI	psaI	psaI	psaI	psaI	psaI	psaI	psaI	psaI	psaI	psaI	psaI	psaI	psaI	psaI	psaI	psaI	psaI
		psaJ	psaJ	psaJ	psaJ	psaJ	psaJ	psaJ	psaJ	psaJ	psaJ	psaJ	psaJ	psaJ	psaJ	psaJ	psaJ	psaJ	psaJ	psaJ
II. Photosystem II		psbA	psbA	psbA	psbA	psbA	psbA	psbA	psbA	psbA	psbA	psbA	psbA	psbA	psbA	psbA	psbA	psbA	psbA	psbA
		psbB	psbB	psbB	psbB	psbB	psbB	psbB	psbB	psbB	psbB	psbB	psbB	psbB	psbB	psbB	psbB	psbB	psbB	psbB
		psbC	psbC	psbC	psbC	psbC	psbC	psbC	psbC	psbC	psbC	psbC	psbC	psbC	psbC	psbC	psbC	psbC	psbC	psbC
		psbD	psbD	psbD	psbD	psbD	psbD	psbD	psbD	psbD	psbD	psbD	psbD	psbD	psbD	psbD	psbD	psbD	psbD	psbD
		psbE	psbE	psbE	psbE	psbE	psbE	psbE	psbE	psbE	psbE	psbE	psbE	psbE	psbE	psbE	psbE	psbE	psbE	psbE
		psbF	psbF	psbF	psbF	psbF	psbF	psbF	psbF	psbF	psbF	psbF	psbF	psbF	psbF	psbF	psbF	psbF	psbF	psbF
		psbH	psbH	psbH	psbH	psbH	psbH	psbH	psbH	psbH	psbH	psbH	psbH	psbH	psbH	psbH	psbH	psbH	psbH	psbH
		psbI	psbI	psbI	psbI	psbI	psbI	psbI	psbI	psbI	psbI	psbI	psbI	psbI	psbI	psbI	psbI	psbI	psbI	psbI
		psbJ	psbJ	psbJ	psbJ	psbJ	psbJ	psbJ	psbJ	psbJ	psbJ	psbJ	psbJ	psbJ	psbJ	psbJ	psbJ	psbJ	psbJ	psbJ
		psbK	psbK	psbK	psbK	psbK	psbK	psbK	psbK	psbK	psbK	psbK	psbK	psbK	psbK	psbK	psbK	psbK	psbK	psbK
		psbL	psbL	psbL	psbL	psbL	psbL	psbL	psbL	psbL	psbL	psbL	psbL	psbL	psbL	psbL	psbL	psbL	psbL	psbL
		psbM	psbM	psbM	psbM	psbM	psbM	psbM	psbM	psbM	psbM	psbM	psbM	psbM	psbM	psbM	psbM	psbM	psbM	psbM
		psbN	psbN	psbN	psbN	psbN	psbN	psbN	psbN	psbN	psbN	psbN	psbN	psbN	psbN	psbN	psbN	psbN	psbN	psbN
		psbT	psbT	psbT	psbT	psbT	psbT	psbT	psbT	psbT	psbT	psbT	psbT	psbT	psbT	psbT	psbT	psbT	psbT	psbT
		psbZ	psbZ	psbZ	psbZ	psbZ	psbZ	psbZ	psbZ	psbZ	psbZ	psbZ	psbZ	psbZ	psbZ	psbZ	psbZ	psbZ	psbZ	psbZ
III. NADH dehydrogenase		ndhA	ndhA	ndhA	ndhA	ndhA	ndhA	ndhA	ndhA	ndhA	ndhA	ndhA	ndhA	ndhA	ndhA	ndhA	ndhA	ndhA	ndhA	ndhA
		ndhB*	ndhB*	ndhB*	ndhB*	ndhB*	ndhB*	ndhB*	ndhB*	ndhB*	ndhB*	ndhB*	ndhB*	ndhB*	ndhB*	ndhB*	ndhB*	ndhB*	ndhB	ndhB*
		ndhC	ndhC	ndhC	ndhC	ndhC	ndhC	ndhC	ndhC	ndhC	ndhC	ndhC	ndhC	ndhC	ndhC	ndhC	ndhC	ndhC	ndhC	ndhC
		ndhD	ndhD	ndhD	ndhD	ndhD	ndhD	ndhD	ndhD	ndhD	ndhD	ndhD	ndhD	ndhD	ndhD	ndhD	ndhD	ndhD	ndhD	ndhD
		ndhE	ndhE	ndhE	ndhE		ndhE	ndhE	ndhE	ndhE	ndhE	ndhE	ndhE	ndhE	ndhE	ndhE	ndhE	ndhE	ndhE	ndhE
		ndhF	ndhF	ndhF	ndhF	ndhF	ndhF	ndhF	ndhF	ndhF	ndhF	ndhF	ndhF	ndhF	ndhF	ndhF	ndhF	ndhF	ndhF	ndhF
		ndhG	ndhG	ndhG	ndhG	ndhG	ndhG	ndhG	ndhG	ndhG	ndhG	ndhG	ndhG	ndhG	ndhG	ndhG	ndhG	ndhG	ndhG	ndhG
		ndhH	ndhH	ndhH	ndhH	ndhH	ndhH	ndhH	ndhH	ndhH	ndhH	ndhH	ndhH	ndhH	ndhH	ndhH	ndhH	ndhH	ndhH	ndhH
		ndhI	ndhI	ndhI	ndhI	ndhI	ndhI	ndhI	ndhI	ndhI	ndhI	ndhI	ndhI	ndhI	ndhI	ndhI	ndhI	ndhI	ndhI	ndhI
		ndhJ	ndhJ	ndhJ	ndhJ	ndhJ	ndhJ	ndhJ	ndhJ	ndhJ	ndhJ	ndhJ	ndhJ	ndhJ	ndhJ	ndhJ	ndhJ	ndhJ	ndhJ	ndhJ
		ndhK	ndhK	ndhK	ndhK	ndhK	ndhK	ndhK	ndhK	ndhK	ndhK	ndhK	ndhK	ndhK	ndhK	ndhK	ndhK	ndhK	ndhK	ndhK
IV. Cytochrome b/f complex		petA	petA	petA	petA	petA	petA	petA	petA	petA	petA	petA	petA	petA	petA	petA	petA	petA	petA	petA
		petB	petB	petB	petB	petB	petB	petB	petB	petB	petB	petB	petB	petB	petB	petB	petB	petB	petB	petB
		petD	petD	petD	petD	petD	petD	petD	petD	petD	petD	petD	petD	petD	petD	petD	petD	petD	petD	petD
		petG	petG	petG	petG	petG	petG	petG	petG	petG	petG	petG	petG	petG	petG	petG	petG	petG	petG	petG
		petL	petL	petL	petL	petL	petL	petL	petL	petL	petL	petL	petL	petL	petL	petL	petL	petL	petL	petL
		petN	petN	petN	petN	petN	petN	petN	petN	petN	petN	petN	petN	petN	petN	petN	petN	petN	petN	petN
V. ATP synthase		atpA	atpA	atpA	atpA	atpA	atpA	atpA	atpA	atpA	atpA	atpA	atpA	atpA	atpA	atpA	atpA	atpA	atpA	atpA
		atpB	atpB	atpB	atpB	atpB	atpB	atpB	atpB	atpB	atpB	atpB	atpB	atpB	atpB	atpB	atpB	atpB	atpB	atpB
		atpE	atpE	atpE	atpE	atpE	atpE	atpE	atpE	atpE	atpE	atpE	atpE	atpE	atpE	atpE	atpE	atpE	atpE	atpE
		atpF	atpF	atpF	atpF	atpF	atpF	atpF	atpF	atpF	atpF	atpF	atpF	atpF	atpF	atpF	atpF	atpF	atpF	atpF
		atpH	atpH	atpH	atpH	atpH	atpH	atpH	atpH	atpH	atpH	atpH	atpH	atpH	atpH	atpH	atpH	atpH	atpH	atpH
		atpI	atpI	atpI	atpI	atpI	atpI	atpI	atpI	atpI	atpI	atpI	atpI	atpI	atpI	atpI	atpI	atpI	atpI	atpI
VI. Rubisco		rbcL	rbcL	rbcL	rbcL	rbcL	rbcL	rbcL	rbcL	rbcL	rbcL	rbcL	rbcL	rbcL	rbcL	rbcL	rbcL	rbcL	rbcL	rbcL
VII. Ribosome	Large subunits	rpl14	rpl14	rpl14	rpl14	rpl14	rpl14	rpl14	rpl14	rpl14	rpl14	rpl14	rpl14	rpl14	rpl14	rpl14	rpl14	rpl14	rpl14	rpl14
		rpl16	rpl16	rpl16	rpl16	rpl16	rpl16	rpl16	rpl16	rpl16	rpl16	rpl16	rpl16	rpl16	rpl16	rpl16	rpl16	rpl16	rpl16	rpl16
		rpl2*	rpl2*	rpl2*	rpl2*	rpl2*	rpl2*	rpl2*	rpl2*	rpl2*	rpl2*	rpl2*	rpl2*	rpl2*	rpl2*	rpl2*	rpl2*	rpl2*	rpl2	rpl2*
		rpl20	rpl20	rpl20	rpl20	rpl20	rpl20	rpl20	rpl20	rpl20	rpl20	rpl20	rpl20	rpl20	rpl20	rpl20	rpl20	rpl20	rpl20	rpl20
		rpl22	rpl22	rpl22	rpl22	rpl22	rpl22	rpl22	rpl22	rpl22	rpl22	rpl22	rpl22	rpl22	rpl22	rpl22	rpl22	rpl22	rpl22	rpl22
		rpl23*	rpl23*3	rpl23*3	rpl23*	rpl23*	rpl23*	rpl23*3	rpl23*3	rpl23*3	rpl23*3	rpl23*3	rpl23*3	rpl23*	rpl23*	rpl23*	rpl23*	rpl23*	rpl23*	rpl23*
		rpl32	rpl32	rpl32	rpl32	rpl32	rpl32	rpl32	rpl32	rpl32	rpl32	rpl32	rpl32	rpl32	rpl32	rpl32	rpl32	rpl32	rpl32	rpl32
		rpl33	rpl33	rpl33	rpl33	rpl33	rpl33	rpl33	rpl33	rpl33	rpl33	rpl33	rpl33	rpl33	rpl33	rpl33	rpl33	rpl33	rpl33	rpl33
		rpl36	rpl36	rpl36	rpl36	rpl36	rpl36	rpl36	rpl36	rpl36	rpl36	rpl36	rpl36	rpl36	rpl36	rpl36	rpl36	rpl36	rpl36	rpl36
	Small subunits	rps11	rps11	rps11	rps11	rps11	rps11	rps11	rps11	rps11	rps11	rps11	rps11	rps11	rps11	rps11	rps11	rps11	rps11	rps11
		rps12*	rps12*	rps12*	rps12*	rps12*	rps12*	rps12*	rps12*	rps12*	rps12*	rps12*	rps12*	rps12*	rps12*	rps12*	rps12*	rps12*	rps12	rps12*
		rps14	rps14	rps14	rps14	rps14	rps14	rps14	rps14	rps14	rps14	rps14	rps14	rps14	rps14	rps14		rps14	rps14	rps14
		rps15	rps15	rps15	rps15	rps15	rps15	rps15	rps15	rps15	rps15	rps15	rps15	rps15	rps15	rps15	rps15	rps15	rps15	rps15
		rps16	rps16	rps16	rps16	rps16	rps16	rps16	rps16	rps16	rps16	rps16	rps16	rps16	rps16	rps16	rps16	rps16	rps16	rps16
		rps18	rps18	rps18	rps18	rps18	rps18	rps18	rps18	rps18	rps18	rps18	rps18	rps18	rps18	rps18	rps18	rps18	rps18	rps18
		rps19	rps19	rps19	rps19	rps19	rps19	rps19	rps19	rps19	rps19	rps19	rps19	rps19	rps19	rps19		rps19	rps19	rps19
		rps2	rps2	rps2	rps2	rps2	rps2	rps2	rps2	rps2	rps2	rps2	rps2	rps2	rps2	rps2	rps2	rps2	rps2	rps2
		rps3	rps3	rps3	rps3	rps3	rps3	rps3	rps3	rps3	rps3	rps3	rps3	rps3	rps3	rps3	rps3	rps3	rps3	rps3
		rps4	rps4	rps4	rps4	rps4	rps4	rps4	rps4	rps4	rps4	rps4	rps4	rps4	rps4	rps4	rps4	rps4	rps4	rps4
		rps7*	rps7*	rps7*	rps7*	rps7*	rps7*	rps7*	rps7*	rps7*	rps7*	rps7*	rps7*	rps7*	rps7*	rps7*	rps7*	rps7*	rps7	rps7*
		rps8	rps8	rps8	rps8	rps8	rps8	rps8	rps8	rps8	rps8	rps8	rps8	rps8	rps8	rps8	rps8	rps8	rps8	rps8
VIII. DNA-dependent RNA polymerase		rpoA	rpoA	rpoA	rpoA	rpoA	rpoA	rpoA	rpoA	rpoA	rpoA	rpoA	rpoA	rpoA	rpoA	rpoA	rpoA	rpoA	rpoA	rpoA
		rpoB	rpoB	rpoB	rpoB	rpoB	rpoB	rpoB	rpoB	rpoB	rpoB	rpoB	rpoB	rpoB	rpoB	rpoB	rpoB	rpoB	rpoB	rpoB
		rpoC1	rpoC1	rpoC1	rpoC1	rpoC1	rpoC1	rpoC1	rpoC1	rpoC1	rpoC1	rpoC1	rpoC1	rpoC1	rpoC1	rpoC1	rpoC1	rpoC1	rpoC1	rpoC1
		rpoC2	rpoC2	rpoC2	rpoC2	rpoC2	rpoC2	rpoC2	rpoC2	rpoC2	rpoC2	rpoC2	rpoC2	rpoC2	rpoC2	rpoC2	rpoC2	rpoC2	rpoC2	rpoC2
IX. Other genes	Maturase	matK	matK	matK	matK	matK	matK	matK	matK	matK	matK	matK	matK	matK	matK	matK	matK	matK	matK	matK
	Protease	clpP1	clpP1	clpP1	clpP1	clpP1		clpP1	clpP1	clpP1	clpP1	clpP1	clpP1	clpP1	clpP1	clpP1	clpP1	clpP1	clpP1	clpP
	Envelope membrane protein	cemA	cemA	cemA	cemA	cemA	cemA	cemA	cemA	cemA	cemA	cemA	cemA	cemA	cemA	cemA	cemA	cemA	cemA	cemA
	Acetyl-CoA carboxylase				accD	accD								accD	accD
	C-type cytochrome synthesis gene	ccsA	ccsA	ccsA	ccsA	ccsA	ccsA	ccsA	ccsA	ccsA	ccsA	ccsA	ccsA	ccsA	ccsA	ccsA	ccsA	ccsA	ccsA	ccsA
	Translation initiation factor	infA	infA	infA	infA	infA	infA	infA	infA	infA	infA	infA	infA	infA	infA	infA	infA	infA	infA	infA
X. Genes of unknown		ycf1*	ycf1*	ycf1*	ycf1*	ycf1*	ycf1*	ycf1*	ycf1*	ycf1*	ycf1*	ycf1*	ycf1*	ycf1*	ycf1*	ycf1*	ycf1*	ycf1*	ycf1*	ycf1*
		ycf15*	ycf15*	ycf15*	ycf15*	ycf15*	ycf15*	ycf15*	ycf15*	ycf15*	ycf15*	ycf15*	ycf15*	ycf15*	ycf15*			ycf15*	ycf15	ycf15*
		ycf2*	ycf2*	ycf2*	ycf2*	ycf2*	ycf2*	ycf2*	ycf2*	ycf2*	ycf2*	ycf2*	ycf2*	ycf2*	ycf2*	ycf2*	ycf2*	ycf2*	ycf2	ycf2*
		ycf3	ycf3	ycf3	ycf3	ycf3	ycf3	ycf3	ycf3	ycf3	ycf3	ycf3	ycf3	ycf3	ycf3	ycf3	ycf3	ycf3	ycf3	ycf3
		ycf4	ycf4	ycf4	ycf4	ycf4	ycf4	ycf4	ycf4	ycf4	ycf4	ycf4	ycf4	ycf4	ycf4	ycf4	ycf4	ycf4	ycf4	ycf4
No. of protein-coding genes		87	88	88	88	88	86	88	88	88	88	88	88	88	88	85	83	87	81	87
XI. rRNA genes		rrn16*	rrn16*	rrn16*	rrn16*	rrn16*	rrn16*	rrn16*	rrn16*	rrn16*	rrn16*	rrn16*	rrn16*	rrn16*	rrn16*	rrn16*	rrn16*	rrn16*	rrn16*	rrn16*
		rrn23*	rrn23*	rrn23*	rrn23*	rrn23*	rrn23*	rrn23*	rrn23*	rrn23*	rrn23*	rrn23*	rrn23*	rrn23*	rrn23*	rrn23*	rrn23*	rrn23*	rrn23*	rrn23*
		rrn4.5*	rrn4.5*	rrn4.5*	rrn4.5*	rrn4.5*	rrn4.5*	rrn4.5*	rrn4.5*	rrn4.5*	rrn4.5*	rrn4.5*	rrn4.5*	rrn4.5*	rrn4.5*	rrn4.5*	rrn4.5*	rrn4.5*	rrn4.5*	rrn4.5*
		rrn5*	rrn5*	rrn5*	rrn5*	rrn5*	rrn5*	rrn5*	rrn5*	rrn5*	rrn5*	rrn5*	rrn5*	rrn5*	rrn5*	rrn5*	rrn5*	rrn5*	rrn5*	rrn5*
No. of rRNAs		8	8	8	8	8	8	8	8	8	8	8	8	8	8	8	8	8	8	8
XII. tRNA genes		trnA-UGC*	trnA-UGC*	trnA-UGC*	trnA-UGC*	trnA-UGC*	trnA-UGC*	trnA-UGC*	trnA-UGC*	trnA-UGC*	trnA-UGC*	trnA-UGC*	trnA-UGC*	trnA-UGC*	trnA-UGC*	trnA-UGC*	trnA-UGC*	trnA-UGC*	trnA-UGC	trnA-UGC*
		trnC-GCA	trnC-GCA	trnC-GCA	trnC-GCA	trnC-GCA	trnC-GCA	trnC-GCA	trnC-GCA	trnC-GCA	trnC-GCA	trnC-GCA	trnC-GCA	trnC-GCA	trnC-GCA	trnC-GCA	trnC-GCA	trnC-GCA	trnC-GCA	trnC-GCA
		trnD-GUC	trnD-GUC	trnD-GUC	trnD-GUC	trnD-GUC	trnD-GUC	trnD-GUC	trnD-GUC	trnD-GUC	trnD-GUC	trnD-GUC	trnD-GUC	trnD-GUC	trnD-GUC	trnD-GUC	trnD-GUC	trnD-GUC	trnD-GUC	trnD-GUC
		trnE-UUC	trnE-UUC	trnE-UUC	trnE-UUC	trnE-UUC	trnE-UUC	trnE-UUC	trnE-UUC	trnE-UUC	trnE-UUC	trnE-UUC	trnE-UUC	trnE-UUC	trnE-UUC	trnE-UUC	trnE-UUC	trnE-UUC	trnE-UUC	trnE-UUC
		trnF-GAA	trnF-GAA	trnF-GAA	trnF-GAA	trnF-GAA	trnF-GAA	trnF-GAA	trnF-GAA	trnF-GAA	trnF-GAA	trnF-GAA	trnF-GAA	trnF-GAA	trnF-GAA	trnF-GAA		trnF-GAA	trnF-GAA	trnF-GAA
		trnG-GCC*	trnG-GCC*	trnG-GCC*	trnG-GCC	trnG-GCC	trnG-GCC*	trnG-GCC*	trnG-GCC*	trnG-GCC*	trnG-GCC*	trnG-GCC*	trnG-GCC*	trnG-GCC	trnG-GCC	trnG-GCC*	trnG-GCC	trnG-GCC*3	trnG-GCC*3	trnG-GCC*
		trnG-UCC	trnG-UCC	trnG-UCC	trnG-UCC	trnG-UCC	trnG-UCC	trnG-UCC	trnG-UCC	trnG-UCC	trnG-UCC	trnG-UCC	trnG-UCC	trnG-UCC	trnG-UCC	trnG-UCC	trnG-UCC
		trnH-GUG	trnH-GUG	trnH-GUG	trnH-GUG	trnH-GUG	trnH-GUG	trnH-GUG	trnH-GUG	trnH-GUG	trnH-GUG	trnH-GUG	trnH-GUG	trnH-GUG	trnH-GUG	trnH-GUG	trnH-GUG	trnH-GUG	trnH-GUG	trnH-GUG
														trnI-CAU*	trnI-CAU*	trnI-CAU*	trnI-CAU*	trnI-CAU*	trnI-CAU*	trnI-CAU*3
		trnI-GAU*	trnI-GAU*	trnI-GAU*	trnI-GAU*	trnI-GAU*	trnI-GAU*	trnI-GAU*	trnI-GAU*	trnI-GAU*	trnI-GAU*	trnI-GAU*	trnI-GAU*	trnI-GAU*	trnI-GAU*	trnI-GAU*	trnI-GAU*	trnI-GAU*	trnI-GAU	trnI-GAU*
		trnK-UUU	trnK-UUU	trnK-UUU	trnK-UUU	trnK-UUU	trnK-UUU	trnK-UUU	trnK-UUU	trnK-UUU	trnK-UUU	trnK-UUU	trnK-UUU	trnK-UUU	trnK-UUU	trnK-UUU	trnK-UUU
		trnL-CAA*	trnL-CAA*	trnL-CAA*	trnL-CAA*	trnL-CAA*	trnL-CAA*	trnL-CAA*	trnL-CAA*	trnL-CAA*	trnL-CAA*	trnL-CAA*	trnL-CAA*	trnL-CAA*	trnL-CAA*	trnL-CAA*	trnL-CAA*	trnL-CAA*	trnL-CAA	trnL-CAA
		trnL-UAA	trnL-UAA	trnL-UAA	trnL-UAA	trnL-UAA	trnL-UAA	trnL-UAA	trnL-UAA	trnL-UAA	trnL-UAA	trnL-UAA	trnL-UAA	trnL-UAA	trnL-UAA	trnL-UAA		trnL-UAA	trnL-UAA	trnL-UAA
		trnL-UAG	trnL-UAG	trnL-UAG	trnL-UAG	trnL-UAG	trnL-UAG	trnL-UAG	trnL-UAG	trnL-UAG	trnL-UAG	trnL-UAG	trnL-UAG	trnL-UAG	trnL-UAG	trnL-UAG	trnL-UAG	trnL-UAG	trnL-UAG	trnL-UAG
		trnM-CAU*4	trnM-CAU*3	trnM-CAU*3	trnM-CAU*4	trnM-CAU*4	trnM-CAU*5	trnM-CAU*4	trnM-CAU*4	trnM-CAU*4	trnM-CAU*4	trnM-CAU*4	trnM-CAU*4	trnM-CAU	trnM-CAU	trnM-CAU	trnM-CAU	trnM-CAU	trnM-CAU	trnM-CAU
		trnN-GUU*	trnN-GUU*	trnN-GUU*	trnN-GUU*	trnN-GUU*	trnN-GUU*	trnN-GUU*	trnN-GUU*	trnN-GUU*	trnN-GUU*	trnN-GUU*	trnN-GUU*	trnN-GUU*	trnN-GUU*	trnN-GUU*	trnN-GUU*	trnN-GUU*	trnN-GUU*	trnN-GUU*
		trnP-UGG	trnP-UGG	trnP-UGG	trnP-UGG	trnP-UGG	trnP-UGG	trnP-UGG	trnP-UGG	trnP-UGG	trnP-UGG	trnP-UGG	trnP-UGG	trnP-UGG	trnP-UGG	trnP-UGG	trnP-UGG	trnP-UGG	trnP-UGG	trnP-UGG*
		trnQ-UUG	trnQ-UUG	trnQ-UUG	trnQ-UUG	trnQ-UUG	trnQ-UUG	trnQ-UUG	trnQ-UUG	trnQ-UUG	trnQ-UUG	trnQ-UUG	trnQ-UUG	trnQ-UUG	trnQ-UUG	trnQ-UUG	trnQ-UUG	trnQ-UUG	trnQ-UUG	trnQ-UUG
		trnR-ACG*	trnR-ACG*	trnR-ACG*	trnR-ACG*	trnR-ACG*	trnR-ACG*	trnR-ACG*	trnR-ACG*	trnR-ACG*	trnR-ACG*	trnR-ACG*	trnR-ACG*	trnR-ACG*	trnR-ACG*	trnR-ACG*	trnR-ACG*	trnR-ACG*	trnR-ACG*	trnR-ACG*
		trnR-UCU	trnR-UCU	trnR-UCU	trnR-UCU	trnR-UCU	trnR-UCU	trnR-UCU	trnR-UCU	trnR-UCU	trnR-UCU	trnR-UCU	trnR-UCU	trnR-UCU	trnR-UCU	trnR-UCU	trnR-UCU	trnR-UCU	trnR-UCU	trnR-UCU
		trnS-GCU	trnS-GCU	trnS-GCU	trnS-GCU*	trnS-GCU*	trnS-GCU	trnS-GCU	trnS-GCU	trnS-GCU	trnS-GCU	trnS-GCU	trnS-GCU	trnS-GCU	trnS-GCU	trnS-GCU	trnS-GCU	trnS-GCU	trnS-GCU	trnS-GCU*3
		trnS-GGA	trnS-GGA	trnS-GGA	trnS-GGA	trnS-GGA	trnS-GGA	trnS-GGA	trnS-GGA	trnS-GGA	trnS-GGA	trnS-GGA	trnS-GGA	trnS-GGA	trnS-GGA	trnS-GGA		trnS-GGA	trnS-GGA	trnS-GGA
		trnS-UGA	trnS-UGA	trnS-UGA	trnS-UGA	trnS-UGA	trnS-UGA	trnS-UGA	trnS-UGA	trnS-UGA	trnS-UGA	trnS-UGA	trnS-UGA	trnS-UGA	trnS-UGA	trnS-UGA	trnS-UGA	trnS-UGA	trnS-UGA	trnS-UGA
		trnT-GGU	trnT-GGU	trnT-GGU	trnT-GGU	trnT-GGU	trnT-GGU	trnT-GGU	trnT-GGU	trnT-GGU	trnT-GGU	trnT-GGU	trnT-GGU	trnT-GGU	trnT-GGU	trnT-GGU	trnT-GGU
		trnT-UGU	trnT-UGU	trnT-UGU	trnT-UGU	trnT-UGU	trnT-UGU	trnT-UGU	trnT-UGU	trnT-UGU	trnT-UGU	trnT-UGU	trnT-UGU	trnT-UGU	trnT-UGU	trnT-UGU	trnT-UGU	trnT-UGU	trnT-UGU	trnT-UGU
		trnV-GAC*	trnV-GAC*	trnV-GAC*	trnV-GAC*	trnV-GAC*	trnV-GAC*	trnV-GAC*	trnV-GAC*	trnV-GAC*	trnV-GAC*	trnV-GAC*	trnV-GAC*	trnV-GAC*	trnV-GAC*	trnV-GAC*	trnV-GAC*	trnV-GAC*	trnV-GAC	trnV-GAC*
		trnV-UAC	trnV-UAC	trnV-UAC	trnV-UAC	trnV-UAC	trnV-UAC	trnV-UAC	trnV-UAC	trnV-UAC	trnV-UAC	trnV-UAC	trnV-UAC	trnV-UAC		trnV-UAC
		trnW-CCA	trnW-CCA	trnW-CCA	trnW-CCA	trnW-CCA	trnW-CCA	trnW-CCA	trnW-CCA	trnW-CCA	trnW-CCA	trnW-CCA	trnW-CCA	trnW-CCA	trnW-CCA	trnW-CCA	trnW-CCA	trnW-CCA	trnW-CCA	trnW-CCA
		trnY-GUA	trnY-GUA	trnY-GUA	trnY-GUA	trnY-GUA	trnY-GUA	trnY-GUA	trnY-GUA	trnY-GUA	trnY-GUA	trnY-GUA	trnY-GUA	trnY-GUA	trnY-GUA	trnY-GUA	trnY-GUA	trnY-GUA	trnY-GUA	trnY-GUA
		trnfM-CAU	trnfM-CAU	trnfM-CAU	trnfM-CAU	trnfM-CAU	trnfM-CAU	trnfM-CAU	trnfM-CAU	trnfM-CAU	trnfM-CAU	trnfM-CAU	trnfM-CAU	trnfM-CAU	trnfM-CAU	trnfM-CAU				trnfM-CAU
No. of tRNAs		39	38	38	39	39	40	39	39	39	39	39	39	37	36	38	32	34	30	37
Total counts of genes		134	134	134	135	135	134	135	135	135	135	135	135	133	132	131	123	129	119	132
Asterisks indicate genes are multi-copies. Blank represents the absence of gene.

## Sheet: Table S4
Table S4. The total number of codons in chloroplast genomes of 19 samples from Jasminum
Species	Sample ID	The total number of RSCU
J. auriculatum	EYML-15	27321
J. multiflorum	MML-9	27634
J. dichotomum	FBML-17	27709
J. floridum	TCH-6	26073
J. odoratissimum	NXML-4	26179
J. nudiflorum	YCH-12	27193
J. nudiflorum	NC_008407	27269
J. sambac	XF2H-13	27614
J. sambac	DSTZML-14	27614
J. sambac	YNDBML-7	27516
J. sambac	HTML-8	27614
J. sambac	CGDBML-11	27614
J. sambac	JHML-16	27614
J. sambac	MN158204	27496
J. sambac	MN158205	27496
J. tortuosum	NC_034691	27092
J. fluminense	NC_042272	27470
J. polyanthum	NC_042273	24268
J. fruticans	NC_056244	25970

## Sheet: Table S5
Table S5. The Pi value of Jasminum compared among 11 species in each window
Window	Midpoint	Pi	Theta	S
1-779	423	0.04188	0.04807	84
424-1029	779	0.02705	0.03204	56
780-1279	1029	0.00696	0.00858	15
1030-1529	1279	0.00533	0.00572	10
1280-1779	1529	0.00377	0.00458	8
1530-2075	1779	0.00611	0.00687	12
1780-2334	2075	0.00959	0.01144	20
2076-2705	2334	0.0208	0.02976	52
2335-2955	2705	0.02077	0.02747	48
2706-3205	2955	0.01135	0.01373	24
2956-3455	3205	0.01629	0.02232	39
3206-3705	3455	0.02006	0.02346	41
3456-3955	3705	0.02	0.02174	38
3706-4205	3955	0.01689	0.02232	39
3956-4457	4205	0.01653	0.02289	40
4206-4715	4457	0.01433	0.01774	31
4458-4979	4715	0.01621	0.01888	33
4716-5347	4979	0.02051	0.02747	48
4980-5685	5347	0.02023	0.02918	51
5348-5959	5685	0.01939	0.02575	45
5686-6209	5959	0.01273	0.01774	31
5960-6463	6209	0.01095	0.01659	29
6210-6725	6463	0.0168	0.02174	38
6464-7025	6725	0.03489	0.03948	69
6726-7964	7025	0.03527	0.04349	76
7026-8352	7964	0.02173	0.03147	55
7965-8818	8352	0.02516	0.03548	62
8353-9954	8818	0.02874	0.03548	62
8819-10221	9954	0.02027	0.02232	39
9955-10499	10221	0.01551	0.01774	31
10222-10833	10499	0.01871	0.02232	39
10500-11118	10833	0.02057	0.02461	43
10834-11486	11118	0.02185	0.02747	48
11119-11801	11486	0.02218	0.02861	50
11487-12170	11801	0.02494	0.03033	53
11802-12428	12170	0.02049	0.02518	44
12171-12687	12428	0.01131	0.01431	25
12429-12963	12687	0.0091	0.01488	26
12688-13266	12963	0.0155	0.0206	36
12964-13516	13266	0.0208	0.02003	35
13267-13766	13516	0.01662	0.01602	28
13517-14016	13766	0.00807	0.00973	17
13767-14266	14016	0.00639	0.00801	14
14017-14516	14266	0.00657	0.00801	14
14267-14766	14516	0.00695	0.00744	13
14517-15053	14766	0.01556	0.01717	30
14767-15303	15053	0.01975	0.02461	43
15054-15568	15303	0.01292	0.01659	29
15304-15854	15568	0.00942	0.01144	20
15569-16104	15854	0.00956	0.01087	19
15855-16403	16104	0.01013	0.01202	21
16105-16679	16403	0.01303	0.01488	26
16404-16937	16679	0.01083	0.01144	20
16680-17192	16937	0.00882	0.0103	18
16938-17466	17192	0.01144	0.01488	26
17193-17717	17466	0.01836	0.02232	39
17467-18013	17717	0.0284	0.03147	55
17718-18263	18013	0.0189	0.02003	35
18014-18513	18263	0.00664	0.00858	15
18264-18770	18513	0.00695	0.01202	21
18514-19020	18770	0.00704	0.01087	19
18771-19270	19020	0.01422	0.01774	31
19021-19520	19270	0.01789	0.02117	37
19271-20933	19520	0.03818	0.04006	70
19521-21384	20933	0.04108	0.04521	79
20934-21634	21384	0.01614	0.02117	37
21385-21884	21634	0.01589	0.01659	29
21635-22134	21884	0.01767	0.01888	33
21885-22399	22134	0.02352	0.02861	50
22135-22700	22399	0.02352	0.02976	52
22400-22950	22700	0.01179	0.01717	30
22701-23206	22950	0.01418	0.01774	31
22951-23456	23206	0.01586	0.01831	32
23207-23712	23456	0.01765	0.02346	41
23457-23962	23712	0.01891	0.02976	52
23713-24212	23962	0.01137	0.01888	33
23963-24462	24212	0.00813	0.01087	19
24213-24712	24462	0.01082	0.01259	22
24463-24962	24712	0.00924	0.01202	21
24713-25212	24962	0.00649	0.0103	18
24963-25553	25212	0.01124	0.01316	23
25213-25817	25553	0.01062	0.01259	22
25554-26067	25817	0.01207	0.01717	30
25818-26317	26067	0.01359	0.01831	32
26068-26567	26317	0.01212	0.01373	24
26318-26820	26567	0.02877	0.03262	57
26568-27070	26820	0.02891	0.03433	60
26821-27326	27070	0.01275	0.01659	29
27071-27592	27326	0.00884	0.01144	20
27327-27856	27592	0.01291	0.01545	27
27593-28106	27856	0.01312	0.01545	27
27857-28359	28106	0.01027	0.01144	20
28107-28615	28359	0.0117	0.01431	25
28360-28865	28615	0.01537	0.01831	32
28616-29115	28865	0.01317	0.01659	29
28866-29371	29115	0.00837	0.01545	27
29116-29642	29371	0.01481	0.02174	38
29372-29892	29642	0.01572	0.01831	32
29643-30142	29892	0.01179	0.01431	25
29893-30404	30142	0.00931	0.01316	23
30143-30654	30404	0.00947	0.01316	23
30405-30913	30654	0.00837	0.01202	21
30655-31163	30913	0.00587	0.00801	14
30914-31416	31163	0.00702	0.00916	16
31164-31666	31416	0.01179	0.01431	25
31417-31927	31666	0.01357	0.01602	28
31667-32229	31927	0.0137	0.01831	32
31928-32543	32229	0.01823	0.02403	42
32230-32806	32543	0.02108	0.02575	45
32544-33085	32806	0.02182	0.02689	47
32807-33351	33085	0.01453	0.01888	33
33086-33633	33351	0.01275	0.01774	31
33352-33926	33633	0.01743	0.02403	42
33634-34194	33926	0.01291	0.01888	33
33927-34544	34194	0.01809	0.02403	42
34195-34809	34544	0.0216	0.03033	53
34545-35086	34809	0.01492	0.02575	45
34810-35360	35086	0.01318	0.02117	37
35087-35618	35360	0.01122	0.01545	27
35368-35884	35618	0.01454	0.01602	28
35619-36156	35884	0.02091	0.02346	41
35885-36409	36156	0.01697	0.0206	36
36157-36673	36409	0.01132	0.01316	23
36410-37190	36673	0.01867	0.02232	39
36674-37468	37190	0.02278	0.02689	47
37191-37805	37468	0.02051	0.02403	42
37491-38065	37805	0.02205	0.02747	48
37806-38347	38065	0.0194	0.02518	44
38066-38661	38347	0.02097	0.02403	42
38348-38971	38661	0.02518	0.02518	44
38662-39239	38971	0.02157	0.02117	37
38972-39489	39239	0.01146	0.01087	19
39240-39739	39489	0.00718	0.00744	13
39490-39989	39739	0.0072	0.00744	13
39740-40239	39989	0.00559	0.00629	11
39990-40489	40239	0.00552	0.00687	12
40240-40739	40489	0.00419	0.00515	9
40490-40989	40739	0.00344	0.00458	8
40740-41239	40989	0.00414	0.00515	9
40990-41489	41239	0.00786	0.00744	13
41240-41739	41489	0.0084	0.00858	15
41490-42015	41739	0.01137	0.01545	27
41740-42279	42015	0.01722	0.02174	38
42016-42545	42279	0.01544	0.01831	32
42280-42824	42545	0.01724	0.02117	37
42546-43205	42824	0.01963	0.02461	43
42825-43496	43205	0.03018	0.03204	56
43206-43753	43496	0.02437	0.02689	47
43497-44028	43753	0.00758	0.01202	21
43754-44278	44028	0.00737	0.00973	17
44029-44528	44278	0.00545	0.00744	13
44279-44778	44528	0.00571	0.00744	13
44529-45028	44778	0.00449	0.00687	12
44779-45278	45028	0.00332	0.00572	10
45029-45528	45278	0.00889	0.00973	17
45279-45778	45528	0.01207	0.01488	26
45529-46028	45778	0.00945	0.01316	23
45779-46278	46028	0.00421	0.00572	10
46029-46528	46278	0.00133	0.00172	3
46279-46778	46528	0.00133	0.00172	3
46529-47028	46778	0.00442	0.00515	9
46779-47278	47028	0.00482	0.00572	10
47029-47528	47278	0.00332	0.00343	6
47279-47778	47528	0.00632	0.00744	13
47529-48028	47778	0.00416	0.00572	10
47779-48278	48028	0.00255	0.00401	7
48029-48528	48278	0.00386	0.00629	11
48279-48800	48528	0.00632	0.00744	13
48529-49128	48800	0.00971	0.01373	24
48801-49538	49128	0.01158	0.01774	31
49129-49977	49538	0.04501	0.06352	111
49539-50400	49977	0.08646	0.12131	212
49978-50762	50400	0.11014	0.14535	254
50401-51462	50762	0.1687	0.17453	305
50763-54571	51462	0.30483	0.22889	400
51463-56524	54571	0.32333	0.25006	437
54572-58012	56524	0.26732	0.23404	409
56525-59273	58012	0.25288	0.21287	372
58013-59698	59273	0.18582	0.16881	295
59274-60217	59698	0.14988	0.16309	285
59699-60699	60217	0.14665	0.1648	288
60218-61205	60699	0.13806	0.14306	250
60700-61580	61205	0.13805	0.13905	243
61206-61891	61580	0.15428	0.15221	266
61581-62414	61891	0.14612	0.14592	255
61892-62894	62414	0.14786	0.15336	268
62415-63217	62894	0.16194	0.16709	292
62895-63547	63217	0.15119	0.15507	271
63218-63879	63547	0.15119	0.15679	274
63548-64249	63879	0.15095	0.15393	269
63880-64588	64249	0.14136	0.1442	252
64250-64894	64588	0.1413	0.14535	254
64589-65230	64894	0.14506	0.14992	262
64895-65523	65230	0.14722	0.15221	266
65231-65829	65523	0.15184	0.15679	274
65524-66341	65829	0.14412	0.14878	260
65830-66917	66341	0.13088	0.13505	236
66342-67507	66917	0.1403	0.1442	252
66918-67833	67507	0.15925	0.16194	283
67508-68225	67833	0.1553	0.15794	276
67834-68563	68225	0.1454	0.14821	259
68226-68894	68563	0.13926	0.14134	247
68564-69225	68894	0.14297	0.14649	256
68895-69610	69225	0.14509	0.14992	262
69226-69939	69610	0.14025	0.14248	249
69611-70344	69939	0.13927	0.14077	246
69940-70898	70344	0.13437	0.13848	242
70345-71591	70898	0.14469	0.1442	252
70899-71981	71591	0.14754	0.14649	256
71592-72381	71981	0.14609	0.14935	261
71982-72745	72381	0.15116	0.15393	269
72382-73181	72745	0.15473	0.15622	273
72746-73638	73181	0.15137	0.15393	269
73182-74024	73638	0.14074	0.14763	258
73639-74513	74024	0.14395	0.17281	302
74025-74974	74513	0.14758	0.19627	343
74514-75531	74974	0.15249	0.19856	347
74975-75959	75531	0.1667	0.21287	372
75533-76477	75959	0.16421	0.2163	378
75960-77167	76477	0.15212	0.20657	361
76478-77711	77167	0.15242	0.20371	356
77168-78262	77711	0.1516	0.20314	355
77712-78853	78262	0.11773	0.17796	311
78263-79623	78853	0.05125	0.09098	159
78854-79873	79623	0.01291	0.02174	38
79624-80123	79873	0.00933	0.01316	23
79874-80405	80123	0.0094	0.01373	24
80124-80661	80405	0.00781	0.01087	19
80406-80911	80661	0.00529	0.00687	12
80662-81161	80911	0.00552	0.00801	14
80912-81411	81161	0.00639	0.00744	13
81162-81679	81411	0.01319	0.01602	28
81412-81995	81679	0.01827	0.02346	41
81682-82557	81995	0.02579	0.03491	61
81996-82809	82557	0.02371	0.03319	58
82558-83059	82809	0.00814	0.01144	20
82810-83314	83059	0.00554	0.00744	13
83060-83564	83314	0.00578	0.00744	13
83315-83814	83564	0.00945	0.00801	14
83565-84128	83814	0.01566	0.01602	28
83815-84454	84128	0.01832	0.02861	50
84129-84713	84454	0.01931	0.0309	54
84455-84969	84713	0.01708	0.02117	37
84714-85246	84969	0.01584	0.02003	35
84970-85506	85246	0.01074	0.01659	29
85247-85783	85506	0.01119	0.01946	34
85507-86133	85783	0.01799	0.02518	44
85784-86589	86133	0.02436	0.03147	55
86134-86863	86589	0.02695	0.03548	62
86590-87295	86863	0.0303	0.03834	67
86864-87570	87295	0.03454	0.04234	74
87296-87847	87570	0.02468	0.02918	51
87571-88133	87847	0.01535	0.02117	37
87848-88740	88133	0.02556	0.03491	61
88134-88999	88740	0.03512	0.04063	71
88741-89536	88999	0.02127	0.02518	44
89000-89797	89536	0.01384	0.01946	34
89537-90047	89797	0.01864	0.02174	38
89798-90333	90047	0.01572	0.02003	35
90048-90584	90333	0.00868	0.01259	22
90334-90880	90584	0.01895	0.02289	40
90585-91158	90880	0.02791	0.03262	57
90881-93905	91158	0.10223	0.08927	156
91159-94161	93905	0.16484	0.1402	245
93906-94774	94161	0.1946	0.1505	263
94162-95717	94774	0.22978	0.16938	296
94822-95982	95717	0.11435	0.08984	157
95718-96232	95982	0.00917	0.01087	19
95983-96482	96232	0.00685	0.00801	14
96233-96732	96482	0.00349	0.00515	9
96483-96982	96732	0.0022	0.00401	7
96733-97232	96982	0.00517	0.00687	12
96983-97482	97232	0.00632	0.00801	14
97233-97738	97482	0.01145	0.01545	27
97483-97988	97738	0.01112	0.01602	28
97739-98239	97988	0.01083	0.01545	27
97989-98526	98239	0.0124	0.01831	32
98240-98807	98526	0.01338	0.01774	31
98527-99114	98807	0.01457	0.01774	31
98808-99364	99114	0.01055	0.01659	29
99115-99614	99364	0.00891	0.01373	24
99365-99864	99614	0.00491	0.00687	12
99615-100134	99864	0.00632	0.00858	15
99865-100419	100134	0.01841	0.02232	39
100135-100675	100419	0.02113	0.02461	43
100420-100961	100675	0.01877	0.01831	32
100676-101211	100961	0.01448	0.01545	27
100962-101466	101211	0.00699	0.01087	19
101212-101751	101466	0.01653	0.0206	36
101467-102008	101751	0.02288	0.02976	52
101752-102258	102008	0.01663	0.02232	39
102009-102508	102258	0.0118	0.01602	28
102259-102760	102508	0.01554	0.0206	36
102509-103010	102760	0.02298	0.02976	52
102761-103282	103010	0.02774	0.03491	61
103011-103554	103282	0.02112	0.02403	42
103283-103876	103554	0.02118	0.02461	43
103555-104169	103876	0.02475	0.02861	50
103877-104419	104169	0.0169	0.01774	31
104170-104703	104419	0.01821	0.01946	34
104420-104959	104703	0.01531	0.01774	31
104704-105227	104959	0.00873	0.01316	23
104960-105477	105227	0.00931	0.01488	26
105228-105738	105477	0.01117	0.01545	27
105478-105999	105738	0.01323	0.01717	30
105739-106327	105999	0.01884	0.02461	43
106000-106598	106327	0.01938	0.02632	46
106328-106866	106598	0.01633	0.02289	40
106599-107116	106866	0.01743	0.02289	40
106867-107414	107116	0.02331	0.02747	48
107117-107666	107414	0.02282	0.02518	44
107415-107916	107666	0.01681	0.01946	34
107667-108247	107916	0.02697	0.03319	58
107917-108558	108247	0.03616	0.04177	73
108248-108808	108558	0.01954	0.02174	38
108559-109058	108808	0.00346	0.00458	8
108809-109308	109058	0.00393	0.00572	10
109059-109558	109308	0.00269	0.00458	8
109309-109808	109558	0.00319	0.00629	11
109559-110058	109808	0.00375	0.00687	12
109809-110313	110058	0.00372	0.00629	11
110059-110978	110313	0.0209	0.02575	45
110314-111489	110978	0.05906	0.06295	110
110979-111796	111489	0.04677	0.04807	84
111490-112091	111796	0.00999	0.01316	23
111797-112347	112091	0.00807	0.01202	21
112092-112705	112347	0.01035	0.01774	31
112348-112982	112705	0.0086	0.01659	29
112706-113426	112982	0.00505	0.00973	17
112983-113676	113426	0.00568	0.0103	18
113427-114002	113676	0.00367	0.00687	12
113677-114315	114002	0.01601	0.01888	33
114003-114889	114315	0.0425	0.04635	81
114316-115142	114889	0.04163	0.04463	78
114890-115392	115142	0.02513	0.02632	46
115143-115651	115392	0.01204	0.01373	24
115393-115904	115651	0.01419	0.01602	28
115652-116184	115904	0.02704	0.02632	46
115905-116437	116184	0.02622	0.02518	44
116185-116687	116437	0.03039	0.0309	54
116438-116949	116687	0.03835	0.03719	65
116688-117199	116949	0.02881	0.02918	51
116950-117461	117199	0.02054	0.02289	40
117200-117726	117461	0.03201	0.03491	61
117462-118044	117726	0.02566	0.02861	50
117727-118298	118044	0.00849	0.01144	20
118045-118553	118298	0.00735	0.01259	22
118299-118832	118553	0.00625	0.00916	16
118554-119092	118832	0.00428	0.00629	11
118833-119342	119092	0.00346	0.00744	13
119093-119592	119342	0.00218	0.00401	7
119343-119842	119592	0.00112	0.00114	2
119593-120092	119842	0.00082	0.00172	3
119843-120342	120092	0.00351	0.00515	9
120093-120592	120342	0.00494	0.00687	12
120343-120842	120592	0.00379	0.00572	10
120593-121092	120842	0.00236	0.00401	7
120843-121342	121092	0.00318	0.00458	8
121093-121601	121342	0.00356	0.00515	9
121343-121851	121601	0.00423	0.00515	9
121602-122101	121851	0.00786	0.00801	14
121852-122358	122101	0.00822	0.00916	16
122102-122612	122358	0.00579	0.00687	12
122359-122862	122612	0.00239	0.00286	5
122613-123112	122862	0.00157	0.00229	4
122863-123456	123112	0.00566	0.00687	12
123113-123706	123456	0.00526	0.00629	11
123457-123956	123706	0.00398	0.00515	9
123707-124207	123956	0.00461	0.00687	12
123957-124557	124207	0.01173	0.01545	27
124208-124811	124557	0.01426	0.01659	29
124558-125063	124811	0.01938	0.01831	32
124812-125313	125063	0.01877	0.01831	32
125064-125565	125313	0.00372	0.00458	8
125314-125815	125565	0.00061	0.00114	2
125566-126065	125815	0.00246	0.00343	6
125816-126316	126065	0.00323	0.00458	8
126066-126572	126316	0.00262	0.00401	7
126317-126823	126572	0.004	0.00629	11
126573-127073	126823	0.00547	0.00858	15
126824-127323	127073	0.00384	0.00515	9
127074-127579	127323	0.00196	0.00343	6
127324-127829	127579	0.00187	0.00286	5
127580-128128	127829	0.00423	0.00572	10
127830-128383	128128	0.00519	0.00858	15
128129-128695	128383	0.00477	0.00744	13
128384-128945	128695	0.0032	0.00515	9
128696-129195	128945	0.00042	0.00114	2
128946-129445	129195	0.00112	0.00114	2
129196-129695	129445	0.00189	0.00229	4
129446-129945	129695	0.00138	0.00229	4
129696-130200	129945	0.00061	0.00114	2
129946-130450	130200	0.00173	0.00229	4
130201-130700	130450	0.00262	0.00286	5
130451-130950	130700	0.00192	0.00114	2
130701-131200	130950	0.00103	0.00057	1
130951-131450	131200	0.00159	0.00172	3
131201-131700	131450	0.0022	0.00286	5
131451-131951	131700	0.00437	0.00572	10
131701-132218	131951	0.00489	0.00572	10
131952-132475	132218	0.00784	0.00916	16
132219-132725	132475	0.00877	0.01259	22
132476-132975	132725	0.00374	0.00629	11
132726-133585	132975	0.01421	0.01602	28
132976-133835	133585	0.02416	0.02689	47
133586-134124	133835	0.02731	0.02976	52
133836-134467	134124	0.04103	0.04807	84
134125-134735	134467	0.03484	0.04292	75
134468-134985	134735	0.01636	0.02003	35
134736-140401	134985	0.03375	0.03719	65
134986-140654	140401	0.04221	0.04578	80
140402-140904	140654	0.03271	0.03662	64
140655-141163	140904	0.03009	0.04063	71
140905-141413	141163	0.02299	0.03319	58
141164-141663	141413	0.01512	0.02003	35
141414-141913	141663	0.01265	0.01659	29
141664-142163	141913	0.01478	0.01774	31
141914-142413	142163	0.01843	0.02346	41
142164-142690	142413	0.02577	0.03262	57
142414-143019	142690	0.03312	0.04006	70
142691-143273	143019	0.03433	0.04292	75
143020-143578	143273	0.03378	0.04406	77
143274-143894	143578	0.0347	0.04177	73
143589-144155	143894	0.03215	0.03376	59
143895-144421	144155	0.02589	0.02747	48
144156-144671	144421	0.02067	0.02289	40
144422-144943	144671	0.02142	0.02461	43
144672-145193	144943	0.01887	0.02289	40
144944-145465	145193	0.0254	0.02976	52
145194-145725	145465	0.02889	0.03433	60
145466-145975	145725	0.02035	0.02289	40
145726-146225	145975	0.01489	0.01659	29
145976-146475	146225	0.01158	0.01373	24
146226-146725	146475	0.01205	0.01545	27
146476-146975	146725	0.01665	0.02289	40
146726-147239	146975	0.01726	0.0206	36
146976-147490	147239	0.01083	0.01259	22
147240-147862	147490	0.01523	0.01888	33
147491-148118	147862	0.0152	0.01774	31
147863-148414	148118	0.01484	0.01888	33
148119-148664	148414	0.01724	0.02174	38
148415-148922	148664	0.01873	0.02289	40
148665-149209	148922	0.02998	0.03948	69
148923-149459	149209	0.02375	0.03204	56
149210-149715	149459	0.01275	0.01545	27
149460-149981	149715	0.0152	0.01774	31
149716-150231	149981	0.01481	0.01659	29
149982-150491	150231	0.0138	0.01659	29
150232-150816	150491	0.02258	0.02918	51
150492-151118	150816	0.02909	0.03605	63
150817-151375	151118	0.02535	0.03433	60
151119-151685	151375	0.01868	0.03033	53
151376-151935	151685	0.01591	0.02346	41
151686-152185	151935	0.01739	0.02003	35
151936-152435	152185	0.01297	0.01545	27
152186-152685	152435	0.00847	0.01316	23
152436-152935	152685	0.01145	0.01431	25
152686-153185	152935	0.01299	0.01488	26
152936-153463	153185	0.01981	0.02461	43
153186-153737	153463	0.03554	0.03948	69
153464-154188	153737	0.04952	0.05379	94
153738-154474	154188	0.03388	0.03719	65
154189-154745	154474	0.01605	0.01717	30
154475-155022	154745	0.05739	0.05951	104
154746-155537	155022	0.11032	0.10586	185
155023-155832	155537	0.09378	0.09327	163
155538-156144	155832	0.05984	0.06924	121
155833-156409	156144	0.0412	0.04807	84
156145-156682	156409	0.02058	0.02403	42
156410-157013	156682	0.02812	0.03033	53
156683-157428	157013	0.04133	0.04349	76
157014-157750	157428	0.05298	0.05493	96
157429-158000	157750	0.04807	0.05207	91
157751-158386	158000	0.05492	0.06123	107
158001-158657	158386	0.06923	0.0784	137
158387-159201	158657	0.05696	0.06695	117
158658-159601	159201	0.04008	0.04864	85
159202-159851	159601	0.01588	0.02174	38
159602-160191	159851	0.01977	0.02575	45
159852-160456	160191	0.03391	0.04234	74
160192-160749	160456	0.03447	0.03777	66
160457-161017	160749	0.03495	0.03834	67
160750-161616	161017	0.02014	0.02403	42
161018-161866	161616	0.00508	0.00572	10
161617-162116	161866	0.00568	0.00916	16
161867-162373	162116	0.00816	0.01144	20
162117-162635	162373	0.00632	0.00744	13
162374-162885	162635	0.00529	0.00629	11
162636-163135	162885	0.00458	0.00515	9
162886-163385	163135	0.0018	0.00229	4
163136-163635	163385	0.00021	0.00057	1
163386-163885	163635	0.00192	0.00114	2
163636-164135	163885	0.00253	0.00229	4
163886-164390	164135	0.00173	0.00229	4
164136-164640	164390	0.00152	0.00172	3
164391-164890	164640	0.00061	0.00114	2
164641-165140	164890	0.00098	0.00172	3
164891-165390	165140	0.00189	0.00229	4
165141-165640	165390	0.00112	0.00114	2
165391-185981	165574	0.00057	0.00155	2

## Sheet: Table S6
Table S6. The number of SSRs in different chloroplast genomic regions
Species	Sample ID	Regions
		LSC	SSC	IR
J. auriculatum	EYML-15	145	23	52
J. multiflorum	MML-9	135	16	64
J. dichotomum	FBML-17	139	15	64
J. floridum	TCH-6	129	32	30
J. odoratissimum	NXML-4	130	38	30
J. nudiflorum	YCH-12	112	14	60
J. nudiflorum	NC_008407	117	15	47
J. sambac	XF2H-13	114	19	70
J. sambac	DSTZML-14	114	19	70
J. sambac	YNDBML-7	115	19	70
J. sambac	HTML-8	114	19	70
J. sambac	CGDBML-11	115	19	70
J. sambac	JHML-16	114	19	70
J. sambac	MN158204	121	19	70
J. sambac	MN158205	121	19	70
J. tortuosum	NC_034691	120	16	62
J. fluminense	NC_042272	122	19	64
J. polyanthum	NC_042273	126	16	16
J. fruticans	NC_056244	126	37	26

## Sheet: Table S7
Table S7. The Ka/Ks value of homologous genes from HTML-8 compared with other three samples
J. auriculatum vs J. sambac			J. multiflorum vs J. sambac			J. dichotomum vs J. sambac
species gene comparison	Ka/ks_value		species gene comparison	Ka/ks_value		species gene comparison	Ka/ks_value
EYML.atpA-HTML.atpA	0.765384		HTML.atpA-MML.atpA	1.42308		FBML.atpA-HTML.atpA	0.481606
EYML.atpB-HTML.atpB	0.233708		HTML.atpB-MML.atpB	0.119521		FBML.atpB-HTML.atpB	0.0934763
EYML.atpE-HTML.atpE	NA		HTML.atpE-MML.atpE	0.251877		FBML.atpE-HTML.atpE	0.251877
EYML.atpF-HTML.atpF	0.807227		HTML.atpF-MML.atpF	0.245294		FBML.atpF-HTML.atpF	0.344719
EYML.atpH-HTML.atpH	0.344331		HTML.atpH-MML.atpH	0.001		FBML.atpH-HTML.atpH	0.001
EYML.atpI-HTML.atpI	0.296548		HTML.atpI-MML.atpI	0.593625		FBML.atpI-HTML.atpI	0.206004
EYML.ccsA-HTML.ccsA	0.766224		HTML.ccsA-MML.ccsA	0.487771		FBML.ccsA-HTML.ccsA	0.416757
EYML.cemA-HTML.cemA	0.167617		HTML.cemA-MML.cemA	0.204017		FBML.cemA-HTML.cemA	0.214385
EYML.infA-HTML.infA	0.327445		HTML.infA-MML.infA	NA		FBML.infA-HTML.infA	NA
EYML.matK-HTML.matK	0.721658		HTML.matK-MML.matK	0.577008		FBML.matK-HTML.matK	0.530786
EYML.ndhA-HTML.ndhA	0.122501		HTML.ndhA-MML.ndhA	0.056139		FBML.ndhA-HTML.ndhA	0.0554997
EYML.ndhC-HTML.ndhC	0.160212		HTML.ndhC-MML.ndhC	0.160212		FBML.ndhC-HTML.ndhC	0.160212
EYML.ndhD-HTML.ndhD	0.399335		HTML.ndhD-MML.ndhD	0.384817		FBML.ndhD-HTML.ndhD	0.366782
EYML.ndhE-HTML.ndhE	0.235903		HTML.ndhE-MML.ndhE	0.001		FBML.ndhE-HTML.ndhE	0.001
EYML.ndhF-HTML.ndhF	0.250722		HTML.ndhF-MML.ndhF	0.169479		FBML.ndhF-HTML.ndhF	0.179355
EYML.ndhG-HTML.ndhG	0.263579		HTML.ndhG-MML.ndhG	0.789172		FBML.ndhG-HTML.ndhG	0.719208
EYML.ndhH-HTML.ndhH	0.0557657		HTML.ndhH-MML.ndhH	0.124652		FBML.ndhH-HTML.ndhH	0.0826771
EYML.ndhI-HTML.ndhI	0.0705962		HTML.ndhI-MML.ndhI	0.0238173		FBML.ndhI-HTML.ndhI	0.0238173
EYML.ndhJ-HTML.ndhJ	NA		HTML.ndhJ-MML.ndhJ	0.001		FBML.ndhJ-HTML.ndhJ	0.001
EYML.ndhK-HTML.ndhK	0.001		HTML.ndhK-MML.ndhK	0.540759		FBML.ndhK-HTML.ndhK	0.754352
EYML.pafI-HTML.pafI	0.001		HTML.pafII-MML.pafII	0.214301		FBML.pafI-HTML.pafI	0.001
EYML.pafII-HTML.pafII	0.864871		HTML.pafI-MML.pafI	0.001		FBML.pafII-HTML.pafII	0.214301
EYML.pbf1-HTML.pbf1	0.001		HTML.pbf1-MML.pbf1	NA		FBML.pbf1-HTML.pbf1	NA
EYML.petA-HTML.petA	0.001		HTML.petA-MML.petA	0.001		FBML.petA-HTML.petA	0.001
EYML.petB-HTML.petB	0.110982		HTML.petB-MML.petB	NA		FBML.petB-HTML.petB	NA
EYML.petD-HTML.petD	0.555227		HTML.petD-MML.petD	0.118806		FBML.petD-HTML.petD	0.0858569
EYML.petG-HTML.petG	NA		HTML.petG-MML.petG	NA		FBML.petG-HTML.petG	NA
EYML.petL-HTML.petL	NA		HTML.petL-MML.petL	NA		FBML.petL-HTML.petL	NA
EYML.petN-HTML.petN	NA		HTML.petN-MML.petN	NA		FBML.petN-HTML.petN	NA
EYML.psaA-HTML.psaA	0.001		HTML.psaA-MML.psaA	0.001		FBML.psaA-HTML.psaA	0.001
EYML.psaB-HTML.psaB	0.001		HTML.psaB-MML.psaB	0.177534		FBML.psaB-HTML.psaB	0.0561136
EYML.psaC-HTML.psaC	NA		HTML.psaC-MML.psaC	0.001		FBML.psaC-HTML.psaC	0.001
EYML.psaI-HTML.psaI	0.239514		HTML.psaI-MML.psaI	0.522829		FBML.psaI-HTML.psaI	0.522829
EYML.psaJ-HTML.psaJ	NA		HTML.psaJ-MML.psaJ	NA		FBML.psaJ-HTML.psaJ	NA
EYML.psbA-HTML.psbA	0.001		HTML.psbA-MML.psbA	0.001		FBML.psbA-HTML.psbA	0.001
EYML.psbB-HTML.psbB	0.001		HTML.psbB-MML.psbB	0.001		FBML.psbB-HTML.psbB	0.001
EYML.psbC-HTML.psbC	0.001		HTML.psbC-MML.psbC	0.001		FBML.psbC-HTML.psbC	0.001
EYML.psbD-HTML.psbD	0.185652		HTML.psbD-MML.psbD	0.118464		FBML.psbD-HTML.psbD	0.118464
EYML.psbE-HTML.psbE	NA		HTML.psbE-MML.psbE	0.452804		FBML.psbE-HTML.psbE	NA
EYML.psbF-HTML.psbF	NA		HTML.psbF-MML.psbF	NA		FBML.psbF-HTML.psbF	NA
EYML.psbH-HTML.psbH	NA		HTML.psbH-MML.psbH	0.240912		FBML.psbH-HTML.psbH	0.240912
EYML.psbI-HTML.psbI	NA		HTML.psbI-MML.psbI	NA		FBML.psbI-HTML.psbI	NA
EYML.psbJ-HTML.psbJ	NA		HTML.psbJ-MML.psbJ	0.001		FBML.psbJ-HTML.psbJ	0.001
EYML.psbK-HTML.psbK	0.121007		HTML.psbK-MML.psbK	0.206785		FBML.psbK-HTML.psbK	0.206785
EYML.psbL-HTML.psbL	NA		HTML.psbL-MML.psbL	NA		FBML.psbL-HTML.psbL	NA
EYML.psbM-HTML.psbM	NA		HTML.psbM-MML.psbM	NA		FBML.psbM-HTML.psbM	NA
EYML.psbT-HTML.psbT	NA		HTML.psbT-MML.psbT	NA		FBML.psbT-HTML.psbT	NA
EYML.psbZ-HTML.psbZ	0.001		HTML.psbZ-MML.psbZ	NA		FBML.psbZ-HTML.psbZ	NA
EYML.rbcL-HTML.rbcL	0.379518		HTML.rbcL-MML.rbcL	0.433335		FBML.rbcL-HTML.rbcL	0.268002
EYML.rpl14-HTML.rpl14	0.001		HTML.rpl14-MML.rpl14	0.001		FBML.rpl14-HTML.rpl14	NA
EYML.rpl16-HTML.rpl16	0.149346		HTML.rpl16-MML.rpl16	0.0749368		FBML.rpl16-HTML.rpl16	0.114815
EYML.rpl20-HTML.rpl20	NA		HTML.rpl20-MML.rpl20	NA		FBML.rpl20-HTML.rpl20	NA
EYML.rpl22-HTML.rpl22	0.118229		HTML.rpl22-MML.rpl22	0.0945909		FBML.rpl22-HTML.rpl22	0.0948606
EYML.rpl32-HTML.rpl32	0.507025		HTML.rpl32-MML.rpl32	0.687687		FBML.rpl32-HTML.rpl32	0.687687
EYML.rpl33-HTML.rpl33	0.001		HTML.rpl33-MML.rpl33	1.07064		FBML.rpl33-HTML.rpl33	1.07064
EYML.rpl36-HTML.rpl36	NA		HTML.rpl36-MML.rpl36	NA		FBML.rpl36-HTML.rpl36	NA
EYML.rpoA-HTML.rpoA	0.278499		HTML.rpoA-MML.rpoA	NA		FBML.rpoA-HTML.rpoA	1.38065
EYML.rpoB-HTML.rpoB	0.0781082		HTML.rpoB-MML.rpoB	0.159956		FBML.rpoB-HTML.rpoB	0.215106
EYML.rpoC1-HTML.rpoC1	1.26798		HTML.rpoC1-MML.rpoC1	0.899125		FBML.rpoC1-HTML.rpoC1	1.06408
EYML.rpoC2-HTML.rpoC2	0.312845		HTML.rpoC2-MML.rpoC2	0.520495		FBML.rpoC2-HTML.rpoC2	0.545215
EYML.rps11-HTML.rps11	0.383325		HTML.rps11-MML.rps11	0.174807		FBML.rps11-HTML.rps11	0.182051
EYML.rps14-HTML.rps14	0.001		HTML.rps14-MML.rps14	0.001		FBML.rps14-HTML.rps14	0.264703
EYML.rps15-HTML.rps15	0.256221		HTML.rps15-MML.rps15	0.176852		FBML.rps15-HTML.rps15	0.208262
EYML.rps16-HTML.rps16	NA		HTML.rps16-MML.rps16	0.001		FBML.rps16-HTML.rps16	0.001
EYML.rps18-HTML.rps18	NA		HTML.rps18-MML.rps18	NA		FBML.rps18-HTML.rps18	NA
EYML.rps19-HTML.rps19	0.161897		HTML.rps19-MML.rps19	0.313716		FBML.rps19-HTML.rps19	0.20662
EYML.rps2-HTML.rps2	NA		HTML.rps2-MML.rps2	2.30858		FBML.rps2-HTML.rps2	1.3766
EYML.rps3-HTML.rps3	0.191338		HTML.rps3-MML.rps3	0.199012		FBML.rps3-HTML.rps3	0.244631
EYML.rps4-HTML.rps4	0.22555		HTML.rps4-MML.rps4	0.448111		FBML.rps4-HTML.rps4	0.370477
EYML.rps8-HTML.rps8	0.583786		HTML.rps8-MML.rps8	0.622304		FBML.rps8-HTML.rps8	0.835097

## Sheet: Table S8
Table S8. The codons encode the amino acids and the attributes of amino acids.
Codon	AA	charge	polarity
AGA	R	+	polar
TTA	L	non-charge	non-polar
GCT	A	non-charge	non-polar
TCT	S	non-charge	polar
ACT	T	non-charge	polar
CAT	H	+	polar
TAT	Y	non-charge	polar
GAT	D	-	polar
AAT	N	non-charge	polar
GGA	G	non-charge	non-polar
GAA	E	-	polar
CCT	P	non-charge	non-polar
CAA	Q	non-charge	polar
AAA	K	+	polar
TGT	C	non-charge	polar
ATT	I	non-charge	non-polar
GTA	V	non-charge	non-polar
GTT	V	non-charge	non-polar
CTT	L	non-charge	non-polar
GGT	G	non-charge	non-polar
TTT	F	non-charge	non-polar
ACA	T	non-charge	polar
CGT	R	+	polar
CGA	R	+	polar
CCA	P	non-charge	non-polar
TCA	S	non-charge	polar
TTG	L	non-charge	non-polar
AGT	S	non-charge	polar
GCA	A	non-charge	non-polar
ATG	M	non-charge	non-polar
TGG	W	non-charge	non-polar
TCC	S	non-charge	polar
CTA	L	non-charge	non-polar
ATA	I	non-charge	non-polar
GGG	G	non-charge	non-polar
ACC	T	non-charge	polar
CCC	P	non-charge	non-polar
TTC	F	non-charge	non-polar
AGG	R	+	polar
GCC	A	non-charge	non-polar
ATC	I	non-charge	non-polar
GTC	V	non-charge	non-polar
CCG	P	non-charge	non-polar
TCG	S	non-charge	polar
TGC	C	non-charge	polar
GTG	V	non-charge	non-polar
AAG	K	+	polar
CAG	Q	non-charge	polar
GAG	E	-	polar
AAC	N	non-charge	polar
CGG	R	+	polar
GCG	A	non-charge	non-polar
GAC	D	-	polar
TAC	Y	non-charge	polar
CAC	H	+	polar
ACG	T	non-charge	polar
CTC	L	non-charge	non-polar
GGC	G	non-charge	non-polar
CTG	L	non-charge	non-polar
AGC	S	non-charge	polar
CGC	R	+	polar
"+" and "-" represents amino acids are positively and negetively charged, respectively.

## Sheet: Table S9
Table S9. The CAI values of 19 samples
Jasminum auriculatum EYML-15		Jasminum multiflorum MML-9		Jasminum dichotomum FBML-17		Jasminum floridum TCH-6		Jasminum odoratissimum NXML-4		Jasminum nudiflorum YCH-12		Jasminum sambac XF2H-13		Jasminum sambac DSTZML-14		Jasminum sambac YNDBML-7		Jasminum sambac HTML-8		Jasminum sambac CGDBML-11		Jasminum sambac JHML-16		Jasminum sambac MN158204		Jasminum sambac MN158205		Jasminum nudiflorum NC_008407		Jasminum tortuosum NC_034691		Jasminum fluminense NC_042272		Jasminum polyanthum NC_042273		Jasminum fruticans NC_056244
geng name	CAI	geng name	CAI	geng name	CAI	geng name	CAI	geng name	CAI	geng name	CAI	geng name	CAI	geng name	CAI	geng name	CAI	geng name	CAI	geng name	CAI	geng name	CAI	geng name	CAI	geng name	CAI	geng name	CAI	geng name	CAI	geng name	CAI	geng name	CAI	geng name	CAI
rps12	0.204	rps12	0.218	rps12	0.218	rps12	0.226	rps12	0.226	rps12	0.231	rps12	0.204	rps12	0.204	rps12	0.204	rps12	0.204	rps12	0.204	rps12	0.204	rps12	0.204	rps12	0.204	rps12	0.227	rps12	0.204	rps12	0.205	rps12	0.204	rps12	0.226
psbA	0.341	psbA	0.341	psbA	0.338	psbA	0.345	psbA	0.346	psbA	0.345	psbA	0.346	psbA	0.346	psbA	0.346	psbA	0.346	psbA	0.346	psbA	0.346	psbA	0.346	psbA	0.346	psbA	0.346	psbA	0.33	psbA	0.33	psbA	0.346	psbA	0.346
matK	0.213	matK	0.229	matK	0.229	matK	0.22	matK	0.223	matK	0.219	matK	0.22	matK	0.22	matK	0.22	matK	0.22	matK	0.22	matK	0.22	matK	0.22	matK	0.22	matK	0.215	matK	0.217	matK	0.214	matK	0.221	matK	0.224
rps16	0.293	rps16	0.303	rps16	0.303	rps16	0.296	rps16	0.296	rps16	0.327	rps16	0.293	rps16	0.293	rps16	0.293	rps16	0.293	rps16	0.293	rps16	0.293	rps16	0.293	rps16	0.293	rps16	0.316	rps16	0.293	rps16	0.293	rps16	0.286	rps16	0.314
psbK	0.214	psbK	0.218	psbK	0.218	psbK	0.213	psbK	0.214	psbK	0.214	psbK	0.213	psbK	0.213	psbK	0.213	psbK	0.213	psbK	0.213	psbK	0.213	psbK	0.213	psbK	0.213	psbK	0.214	psbK	0.201	psbK	0.201	psbK	0.213	psbK	0.228
psbI	0.196	psbI	0.196	psbI	0.196	psbI	0.188	psbI	0.188	psbI	0.196	psbI	0.196	psbI	0.196	psbI	0.196	psbI	0.196	psbI	0.196	psbI	0.196	psbI	0.196	psbI	0.196	psbI	0.196	psbI	0.196	psbI	0.196	psbI	0.196	psbI	0.188
atpA	0.257	atpA	0.26	atpA	0.263	atpA	0.267	atpA	0.268	atpA	0.269	atpA	0.26	atpA	0.26	atpA	0.26	atpA	0.26	atpA	0.26	atpA	0.26	atpA	0.26	atpA	0.26	atpA	0.268	atpA	0.264	atpA	0.265	atpA	0.254	atpA	0.27
atpF	0.248	atpF	0.233	atpF	0.23	atpF	0.24	atpF	0.243	atpF	0.239	atpF	0.233	atpF	0.233	atpF	0.233	atpF	0.233	atpF	0.233	atpF	0.233	atpF	0.229	atpF	0.229	atpF	0.242	atpF	0.23	atpF	0.23	atpF	0.233	atpF	0.24
atpH	0.184	atpH	0.185	atpH	0.185	atpH	0.183	atpH	0.183	atpH	0.174	atpH	0.183	atpH	0.183	atpH	0.183	atpH	0.183	atpH	0.183	atpH	0.183	atpH	0.183	atpH	0.183	atpH	0.174	atpH	0.183	atpH	0.174	atpH	0.183	atpH	0.183
atpI	0.205	atpI	0.202	atpI	0.203	atpI	0.194	atpI	0.194	atpI	0.196	atpI	0.197	atpI	0.197	atpI	0.197	atpI	0.197	atpI	0.197	atpI	0.197	atpI	0.197	atpI	0.197	atpI	0.193	atpI	0.206	atpI	0.203	atpI	0.204	atpI	0.194
rps2	0.194	rps2	0.206	rps2	0.208	rps2	0.204	rps2	0.207	rps2	0.215	rps2	0.196	rps2	0.196	rps2	0.196	rps2	0.196	rps2	0.196	rps2	0.196	rps2	0.196	rps2	0.196	rps2	0.212	rps2	0.195	rps2	0.196	rps2	0.197	rps2	0.207
rpoC2	0.208	rpoC2	0.21	rpoC2	0.211	rpoC2	0.211	rpoC2	0.212	rpoC2	0.212	rpoC2	0.209	rpoC2	0.209	rpoC2	0.209	rpoC2	0.209	rpoC2	0.209	rpoC2	0.209	rpoC2	0.209	rpoC2	0.209	rpoC2	0.209	rpoC2	0.208	rpoC2	0.207	rpoC2	0.208	rpoC2	0.211
rpoC1	0.218	rpoC1	0.215	rpoC1	0.214	rpoC1	0.225	rpoC1	0.22	rpoC1	0.209	rpoC1	0.219	rpoC1	0.219	rpoC1	0.219	rpoC1	0.219	rpoC1	0.219	rpoC1	0.219	rpoC1	0.217	rpoC1	0.217	rpoC1	0.224	rpoC1	0.223	rpoC1	0.226	rpoC1	0.216	rpoC1	0.223
rpoB	0.206	rpoB	0.207	rpoB	0.207	rpoB	0.214	rpoB	0.213	rpoB	0.21	rpoB	0.208	rpoB	0.208	rpoB	0.208	rpoB	0.208	rpoB	0.208	rpoB	0.208	rpoB	0.208	rpoB	0.208	rpoB	0.216	rpoB	0.206	rpoB	0.206	rpoB	0.207	rpoB	0.214
petN	0.191	petN	0.191	petN	0.191	petN	0.191	petN	0.191	petN	0.227	petN	0.191	petN	0.191	petN	0.191	petN	0.191	petN	0.191	petN	0.191	petN	0.191	petN	0.191	petN	0.227	petN	0.191	petN	0.191	petN	0.191	petN	0.191
psbM	0.208	psbM	0.208	psbM	0.208	psbM	0.199	psbM	0.187	psbM	0.208	psbM	0.208	psbM	0.208	psbM	0.208	psbM	0.208	psbM	0.208	psbM	0.208	psbM	0.208	psbM	0.208	psbM	0.208	psbM	0.208	psbM	0.207	psbM	0.208	psbM	0.199
psbD	0.275	psbD	0.273	psbD	0.273	psbD	0.277	psbD	0.277	psbD	0.278	psbD	0.274	psbD	0.274	psbD	0.274	psbD	0.274	psbD	0.274	psbD	0.274	psbD	0.274	psbD	0.274	psbD	0.271	psbD	0.276	psbD	0.273	psbD	0.273	psbD	0.277
psbC	0.187	psbC	0.185	psbC	0.185	psbC	0.188	psbC	0.188	psbC	0.186	psbC	0.185	psbC	0.185	psbC	0.185	psbC	0.185	psbC	0.185	psbC	0.185	psbC	0.185	psbC	0.185	psbC	0.186	psbC	0.184	psbC	0.184	psbC	0.188	psbC	0.188
psbZ	0.215	psbZ	0.216	psbZ	0.216	psbZ	0.227	psbZ	0.227	psbZ	0.226	psbZ	0.228	psbZ	0.228	psbZ	0.228	psbZ	0.228	psbZ	0.228	psbZ	0.228	psbZ	0.228	psbZ	0.228	psbZ	0.226	psbZ	0.228	psbZ	0.228	psbZ	0.228	psbZ	0.227
rps14	0.163	rps14	0.166	rps14	0.172	rps14	0.176	rps14	0.176	rps14	0.163	rps14	0.17	rps14	0.17	rps14	0.17	rps14	0.17	rps14	0.17	rps14	0.17	rps14	0.17	rps14	0.17	rps14	0.16	psaB	0.203	rps14	0.171	rps14	0.166	rps14	0.176
psaB	0.203	psaB	0.199	psaB	0.201	psaB	0.205	psaB	0.204	psaB	0.206	psaB	0.203	psaB	0.203	psaB	0.203	psaB	0.203	psaB	0.203	psaB	0.203	psaB	0.203	psaB	0.203	psaB	0.206	psaA	0.22	psaB	0.202	psaB	0.204	psaB	0.203
psaA	0.22	psaA	0.22	psaA	0.22	psaA	0.221	psaA	0.222	psaA	0.222	psaA	0.217	psaA	0.217	psaA	0.217	psaA	0.217	psaA	0.217	psaA	0.217	psaA	0.217	psaA	0.217	psaA	0.223	ycf4	0.25	psaA	0.219	psaA	0.222	psaA	0.221
pafII	0.253	pafII	0.252	pafII	0.252	pafII	0.253	pafII	0.257	pafII	0.241	pafII	0.259	pafII	0.259	pafII	0.259	pafII	0.259	pafII	0.259	pafII	0.259	ycf3	0.213	ycf3	0.213	ycf4	0.245	psaI	0.226	ycf4	0.24	ycf4	0.259	ycf4	0.264
psaI	0.226	psaI	0.226	psaI	0.226	psaI	0.205	psaI	0.205	psaI	0.224	psaI	0.198	psaI	0.198	psaI	0.198	psaI	0.198	psaI	0.198	psaI	0.198	rps4	0.238	rps4	0.238	psaI	0.202	rbcL	0.238	psaI	0.226	psaI	0.226	psaI	0.205
rbcL	0.235	rbcL	0.231	rbcL	0.227	accD	0.205	accD	0.205	rbcL	0.223	rbcL	0.234	rbcL	0.234	rbcL	0.234	rbcL	0.234	rbcL	0.234	rbcL	0.234	ndhJ	0.224	ndhJ	0.224	ycf3	0.2	atpB	0.219	rbcL	0.232	rbcL	0.235	rbcL	0.239
atpB	0.217	atpB	0.217	atpB	0.217	rbcL	0.24	rbcL	0.243	atpB	0.213	atpB	0.221	atpB	0.221	atpB	0.221	atpB	0.221	atpB	0.221	atpB	0.221	ndhK	0.174	ndhK	0.174	rps4	0.236	atpE	0.261	atpB	0.217	atpB	0.219	atpB	0.225
atpE	0.261	atpE	0.261	atpE	0.261	atpB	0.224	atpB	0.223	atpE	0.277	atpE	0.261	atpE	0.261	atpE	0.261	atpE	0.261	atpE	0.261	atpE	0.261	ndhC	0.211	ndhC	0.211	ndhJ	0.211	ndhC	0.211	atpE	0.261	atpE	0.262	atpE	0.274
ndhC	0.214	ndhC	0.214	ndhC	0.214	atpE	0.281	atpE	0.281	ndhC	0.212	ndhC	0.211	ndhC	0.211	ndhC	0.211	ndhC	0.211	ndhC	0.211	ndhC	0.211	atpE	0.261	atpE	0.261	ndhK	0.183	ndhK	0.176	ndhC	0.211	ndhC	0.214	ndhC	0.215
ndhK	0.171	ndhK	0.178	ndhK	0.177	ndhC	0.219	ndhC	0.218	ndhK	0.173	ndhK	0.174	ndhK	0.174	ndhK	0.174	ndhK	0.174	ndhK	0.174	ndhK	0.174	atpB	0.221	atpB	0.221	ndhC	0.216	ndhJ	0.233	psbG	0.173	psbG	0.177	psbG	0.174
ndhJ	0.224	ndhJ	0.227	ndhJ	0.23	ndhK	0.18	ndhK	0.182	ndhJ	0.214	ndhJ	0.224	ndhJ	0.224	ndhJ	0.224	ndhJ	0.224	ndhJ	0.224	ndhJ	0.224	rbcL	0.234	rbcL	0.234	atpE	0.257	rps4	0.236	ndhJ	0.232	ndhJ	0.224	ndhJ	0.226
rps4	0.241	rps4	0.234	rps4	0.221	ndhJ	0.235	ndhJ	0.226	rps4	0.236	rps4	0.238	rps4	0.238	rps4	0.238	rps4	0.238	rps4	0.238	rps4	0.238	accD	0.187	accD	0.187	atpB	0.211	ycf3	0.208	rps4	0.238	rps4	0.234	rps4	0.235
pafI	0.209	pafI	0.209	pafI	0.211	rps4	0.235	rps4	0.235	pafI	0.208	pafI	0.21	pafI	0.21	pafI	0.21	pafI	0.21	pafI	0.21	pafI	0.21	psaI	0.198	psaI	0.198	rbcL	0.227	cemA	0.258	ycf3	0.21	ycf3	0.209	ycf3	0.211
cemA	0.251	cemA	0.256	cemA	0.262	pafI	0.208	pafI	0.208	cemA	0.251	cemA	0.258	cemA	0.258	cemA	0.258	cemA	0.258	cemA	0.258	cemA	0.258	ycf4	0.259	ycf4	0.259	cemA	0.25	petA	0.202	cemA	0.264	cemA	0.263	cemA	0.26
petA	0.203	petA	0.2	petA	0.2	cemA	0.259	cemA	0.259	petA	0.203	petA	0.203	petA	0.203	petA	0.203	petA	0.203	petA	0.203	petA	0.203	cemA	0.258	cemA	0.258	petA	0.203	psbJ	0.186	petA	0.199	petA	0.203	petA	0.203
psbJ	0.186	psbJ	0.199	psbJ	0.199	petA	0.203	petA	0.198	psbJ	0.169	psbJ	0.186	psbJ	0.186	psbJ	0.186	psbJ	0.186	psbJ	0.186	psbJ	0.186	petA	0.203	petA	0.203	psbJ	0.169	psbL	0.256	psbJ	0.186	psbJ	0.186	psbJ	0.186
psbL	0.256	psbL	0.256	psbL	0.256	psbJ	0.186	psbJ	0.186	psbL	0.256	psbL	0.256	psbL	0.256	psbL	0.256	psbL	0.256	psbL	0.256	psbL	0.256	psbJ	0.186	psbJ	0.186	psbL	0.256	psbF	0.356	psbL	0.256	psbL	0.23	psbL	0.25
psbF	0.356	psbF	0.356	psbF	0.356	psbL	0.256	psbL	0.252	psbF	0.356	psbF	0.356	psbF	0.356	psbF	0.356	psbF	0.356	psbF	0.356	psbF	0.356	psbL	0.256	psbL	0.256	psbF	0.356	psbE	0.233	psbF	0.356	psbF	0.356	psbF	0.356
psbE	0.233	psbE	0.242	psbE	0.242	psbF	0.356	psbF	0.356	psbE	0.239	psbE	0.233	psbE	0.233	psbE	0.233	psbE	0.233	psbE	0.233	psbE	0.233	psbF	0.356	psbF	0.356	psbE	0.239	petL	0.191	psbE	0.233	psbE	0.233	psbE	0.228
petL	0.195	petL	0.17	petL	0.17	psbE	0.228	psbE	0.228	petL	0.191	petL	0.191	petL	0.191	petL	0.191	petL	0.191	petL	0.191	petL	0.191	psbE	0.233	psbE	0.233	petL	0.192	petG	0.196	petL	0.191	petL	0.191	petL	0.218
petG	0.196	petG	0.196	petG	0.196	petL	0.219	petL	0.219	petG	0.177	petG	0.196	petG	0.196	petG	0.196	petG	0.196	petG	0.196	petG	0.196	petL	0.191	petL	0.191	petG	0.196	psaJ	0.152	petG	0.196	petG	0.196	petG	0.196
psaJ	0.152	psaJ	0.152	psaJ	0.152	petG	0.197	petG	0.196	psaJ	0.153	psaJ	0.152	psaJ	0.152	psaJ	0.152	psaJ	0.152	psaJ	0.152	psaJ	0.152	petG	0.196	petG	0.196	psaJ	0.146	rpl33	0.337	psaJ	0.152	psaJ	0.152	psaJ	0.167
rpl33	0.327	rpl33	0.333	rpl33	0.333	psaJ	0.135	psaJ	0.153	rpl33	0.353	rpl33	0.327	rpl33	0.327	rpl33	0.327	rpl33	0.327	rpl33	0.327	rpl33	0.327	psaJ	0.152	psaJ	0.152	rpl33	0.347	rps18	0.282	rpl33	0.337	rpl33	0.327	rpl33	0.309
rps18	0.26	rps18	0.267	rps18	0.259	rpl33	0.293	rpl33	0.302	rps18	0.239	rps18	0.27	rps18	0.27	rps18	0.27	rps18	0.27	rps18	0.27	rps18	0.27	rpl33	0.327	rpl33	0.327	rps18	0.278	rpl20	0.293	rps18	0.281	rps18	0.276	rps18	0.295
rpl20	0.284	rpl20	0.258	rpl20	0.271	rps18	0.308	rps18	0.3	rpl20	0.283	rpl20	0.284	rpl20	0.284	rpl20	0.284	rpl20	0.284	rpl20	0.284	rpl20	0.284	rps18	0.27	rps18	0.27	rpl20	0.28	rps12	0.204	rpl20	0.293	rpl20	0.287	rpl20	0.284
rps12	0.204	rps12	0.218	rps12	0.218	rpl20	0.284	rpl20	0.289	rps12	0.231	rps12	0.204	rps12	0.204	rps12	0.204	rps12	0.204	rps12	0.204	rps12	0.204	rpl20	0.284	rpl20	0.284	rps12	0.227	clpP	0.228	rps12	0.205	clpP	0.198	rps12	0.226
clpP1	0.227	clpP1	0.232	clpP1	0.229	rps12	0.226	rps12	0.226	psbB	0.203	clpP1	0.232	clpP1	0.232	clpP1	0.232	clpP1	0.232	clpP1	0.232	clpP1	0.232	rps12	0.204	rps12	0.204	clpP	0.212	psbB	0.198	clpP	0.196	rpl23	0.202	clpP	0.245
psbB	0.199	rpl23	0.202	rpl23	0.202	clpP1	0.269	clpP1	0.258	psbT	0.232	rpl23	0.202	rpl23	0.202	rpl23	0.202	rpl23	0.202	rpl23	0.202	rpl23	0.202	clpP	0.186	clpP	0.186	psbB	0.2	psbT	0.242	psbB	0.198	psbB	0.204	psbB	0.208
psbT	0.242	psbB	0.199	psbB	0.199	psbB	0.208	psbB	0.208	pbf1	0.173	psbB	0.201	psbB	0.201	psbB	0.201	psbB	0.201	psbB	0.201	psbB	0.201	psbB	0.201	psbB	0.201	psbT	0.232	psbN	0.195	psbT	0.242	psbT	0.242	psbT	0.242
pbf1	0.192	psbT	0.242	psbT	0.242	psbT	0.242	psbT	0.242	psbH	0.23	psbT	0.242	psbT	0.242	psbT	0.242	psbT	0.242	psbT	0.242	psbT	0.242	psbT	0.242	psbT	0.242	psbN	0.173	psbH	0.236	psbN	0.195	psbN	0.195	psbN	0.21
psbH	0.236	pbf1	0.195	pbf1	0.195	pbf1	0.21	pbf1	0.21	petB	0.25	pbf1	0.195	pbf1	0.195	pbf1	0.195	pbf1	0.195	pbf1	0.195	pbf1	0.195	psbN	0.195	psbN	0.195	psbH	0.23	petB	0.235	psbH	0.236	psbH	0.236	psbH	0.225
petB	0.233	psbH	0.239	psbH	0.239	psbH	0.221	psbH	0.225	petD	0.21	psbH	0.236	psbH	0.236	psbH	0.236	psbH	0.236	psbH	0.236	psbH	0.236	psbH	0.236	psbH	0.236	petB	0.25	petD	0.199	petB	0.235	petB	0.236	petB	0.239
petD	0.199	petB	0.235	petB	0.235	petB	0.245	petB	0.243	rpoA	0.241	petB	0.235	petB	0.235	petB	0.235	petB	0.235	petB	0.235	petB	0.235	petB	0.235	petB	0.235	petD	0.209	rpoA	0.231	petD	0.205	petD	0.215	petD	0.214
rpoA	0.235	petD	0.208	petD	0.212	petD	0.213	petD	0.209	rps11	0.21	petD	0.204	petD	0.204	petD	0.204	petD	0.204	petD	0.204	petD	0.204	petD	0.204	petD	0.204	rpoA	0.236	rps11	0.215	rpoA	0.232	rpoA	0.232	rpoA	0.219
rps11	0.218	rpoA	0.236	rpoA	0.229	rpoA	0.225	rpoA	0.225	rpl36	0.37	rpoA	0.235	rpoA	0.235	rpoA	0.235	rpoA	0.235	rpoA	0.235	rpoA	0.235	rpoA	0.235	rpoA	0.235	rps11	0.229	rpl36	0.352	rps11	0.217	rps11	0.221	rps11	0.217
rpl36	0.352	rps11	0.211	rps11	0.215	rps11	0.221	rps11	0.221	infA	0.258	rps11	0.204	rps11	0.204	rps11	0.204	rps11	0.204	rps11	0.204	rps11	0.204	rps11	0.204	rps11	0.204	rpl36	0.37	infA	0.222	rpl36	0.352	rpl36	0.352	rpl36	0.352
infA	0.221	rpl36	0.352	rpl36	0.352	rpl36	0.352	rpl36	0.352	rps8	0.281	rpl36	0.352	rpl36	0.352	rpl36	0.352	rpl36	0.352	rpl36	0.352	rpl36	0.352	rpl36	0.352	rpl36	0.352	infA	0.202	rps8	0.297	infA	0.222	infA	0.232	infA	0.19
rps8	0.301	infA	0.229	infA	0.229	infA	0.193	infA	0.191	rpl14	0.283	infA	0.208	infA	0.208	infA	0.208	infA	0.208	infA	0.208	infA	0.208	infA	0.208	infA	0.208	rps8	0.292	rpl14	0.292	rps8	0.307	rps8	0.317	rps8	0.283
rpl14	0.292	rps8	0.301	rps8	0.301	rps8	0.291	rps8	0.287	rpl16	0.246	rps8	0.295	rps8	0.295	rps8	0.295	rps8	0.295	rps8	0.295	rps8	0.295	rps8	0.295	rps8	0.295	rpl14	0.283	rpl16	0.243	rpl14	0.292	rpl14	0.295	rpl14	0.257
rpl16	0.237	rpl14	0.297	rpl14	0.292	rpl14	0.257	rpl14	0.257	rps3	0.259	rpl14	0.292	rpl14	0.292	rpl14	0.292	rpl14	0.292	rpl14	0.292	rpl14	0.292	rpl14	0.292	rpl14	0.292	rpl16	0.249	rps3	0.264	rpl16	0.236	rpl16	0.238	rpl16	0.251
rps3	0.261	rpl16	0.247	rpl16	0.239	rpl16	0.241	rpl16	0.244	rpl22	0.269	rpl16	0.246	rpl16	0.246	rpl16	0.246	rpl16	0.246	rpl16	0.246	rpl16	0.246	rpl16	0.249	rpl16	0.249	rps3	0.268	rpl22	0.251	rps3	0.257	rps3	0.256	rps3	0.259
rpl22	0.229	rps3	0.264	rps3	0.265	rps3	0.257	rps3	0.262	rps19	0.159	rps3	0.266	rps3	0.266	rps3	0.266	rps3	0.266	rps3	0.266	rps3	0.266	rps3	0.266	rps3	0.266	rpl22	0.264	rpl2	0.169	rpl22	0.251	rpl22	0.235	rpl22	0.24
rps19	0.169	rpl22	0.241	rpl22	0.235	rpl22	0.24	rpl22	0.24	rpl2	0.168	rpl22	0.24	rpl22	0.24	rpl22	0.24	rpl22	0.24	rpl22	0.24	rpl22	0.24	rpl22	0.24	rpl22	0.24	rps19	0.223	rpl23	0.21	rps19	0.192	rps19	0.176	rps19	0.193
rpl2	0.162	rps19	0.191	rps19	0.208	rps19	0.193	rps19	0.18	rpl23	0.217	rps19	0.174	rps19	0.174	rps19	0.174	rps19	0.174	rps19	0.174	rps19	0.174	rps19	0.223	rps19	0.223	rpl2	0.17	ycf2	0.204	rpl2	0.169	rpl2	0.172	rpl2	0.176
rpl23	0.21	rpl2	0.169	rpl2	0.169	rpl2	0.176	rpl2	0.176	ycf2	0.189	rpl2	0.169	rpl2	0.169	rpl2	0.169	rpl2	0.169	rpl2	0.169	rpl2	0.169	rpl2	0.168	rpl2	0.168	rpl23	0.217	ndhB	0.215	rpl23	0.21	rpl23	0.21	rpl23	0.21
ycf2	0.207	rpl23	0.21	rpl23	0.21	rpl23	0.21	rpl23	0.21	ycf15	0.214	rpl23	0.21	rpl23	0.21	rpl23	0.199	rpl23	0.21	rpl23	0.21	rpl23	0.21	rpl23	0.21	rpl23	0.21	ycf2	0.189	rps7	0.208	ycf2	0.207	ycf2	0.207	ycf2	0.213
ycf15	0.214	ycf2	0.206	ycf2	0.205	ycf2	0.214	ycf2	0.212	ndhB	0.215	ycf2	0.209	ycf2	0.209	ycf2	0.209	ycf2	0.209	ycf2	0.209	ycf2	0.209	ycf2	0.203	ycf2	0.203	ndhB	0.212	ycf1	0.236	ycf15	0.214	ycf15	0.214	ycf15	0.214
ndhB	0.215	ycf15	0.214	ycf15	0.214	ycf15	0.214	ycf15	0.214	rps7	0.195	ycf15	0.214	ycf15	0.214	ycf15	0.214	ycf15	0.214	ycf15	0.214	ycf15	0.214	ycf15	0.214	ycf15	0.214	rps7	0.195	ndhF	0.194	ndhB	0.215	ndhB	0.215	ndhB	0.215
rps7	0.208	ndhB	0.215	ndhB	0.215	ndhB	0.215	ndhB	0.215	ycf1	0.225	ndhB	0.215	ndhB	0.215	ndhB	0.215	ndhB	0.215	ndhB	0.215	ndhB	0.215	ndhB	0.215	ndhB	0.215	ycf1	0.22	rpl32	0.123	rps7	0.208	rps7	0.213	rps7	0.212
ycf1	0.233	rps7	0.208	rps7	0.208	rps7	0.212	rps7	0.212	ndhF	0.188	rps7	0.208	rps7	0.208	rps7	0.208	rps7	0.208	rps7	0.208	rps7	0.208	rps7	0.208	rps7	0.208	ndhF	0.193	ccsA	0.191	ycf1	0.235	ycf1	0.224	ycf1	0.218
ndhF	0.19	ycf1	0.234	ycf1	0.234	ycf1	0.214	ycf1	0.215	rpl32	0.13	ycf1	0.235	ycf1	0.235	ycf1	0.235	ycf1	0.235	ycf1	0.235	ycf1	0.235	ycf1	0.235	ycf1	0.235	rpl32	0.118	ndhD	0.208	ndhF	0.192	ndhF	0.199	ndhF	0.192
rpl32	0.121	ndhF	0.19	ndhF	0.192	ndhF	0.191	ndhF	0.191	ccsA	0.205	ndhF	0.189	ndhF	0.189	ndhF	0.189	ndhF	0.189	ndhF	0.189	ndhF	0.189	ndhF	0.19	ndhF	0.189	ccsA	0.205	psaC	0.329	rpl32	0.135	rpl32	0.112	rpl32	0.103
ccsA	0.192	rpl32	0.133	rpl32	0.133	rpl32	0.115	rpl32	0.112	ndhD	0.214	rpl32	0.149	rpl32	0.149	rpl32	0.149	rpl32	0.149	rpl32	0.149	rpl32	0.149	rpl32	0.149	rpl32	0.149	ndhD	0.215	ndhE	0.234	ccsA	0.193	ccsA	0.195	ccsA	0.199
ndhD	0.212	ccsA	0.202	ccsA	0.203	ccsA	0.196	ccsA	0.197	psaC	0.321	ccsA	0.198	ccsA	0.198	ccsA	0.198	ccsA	0.198	ccsA	0.198	ccsA	0.198	ccsA	0.198	ccsA	0.198	psaC	0.342	ndhG	0.191	ndhD	0.204	ndhD	0.212	ndhD	0.209
psaC	0.339	ndhD	0.219	ndhD	0.221	ndhD	0.209	ndhD	0.21	ndhE	0.231	ndhD	0.212	ndhD	0.214	ndhD	0.214	ndhD	0.214	ndhD	0.214	ndhD	0.214	ndhD	0.214	ndhD	0.214	ndhE	0.229	ndhI	0.266	psaC	0.339	psaC	0.31	psaC	0.338
ndhE	0.244	psaC	0.322	psaC	0.322	psaC	0.338	psaC	0.338	ndhG	0.193	psaC	0.339	psaC	0.339	psaC	0.339	psaC	0.339	psaC	0.339	psaC	0.339	psaC	0.339	psaC	0.339	ndhG	0.201	ndhA	0.177	ndhE	0.234	ndhE	0.221	ndhE	0.212
ndhG	0.188	ndhE	0.234	ndhE	0.234	ndhE	0.222	ndhE	0.222	ndhI	0.262	ndhE	0.239	ndhE	0.239	ndhE	0.239	ndhE	0.239	ndhE	0.239	ndhE	0.239	ndhE	0.239	ndhE	0.239	ndhI	0.265	ndhH	0.248	ndhG	0.185	ndhG	0.184	ndhG	0.181
ndhI	0.259	ndhG	0.185	ndhG	0.187	ndhG	0.181	ndhG	0.181	ndhA	0.183	ndhG	0.192	ndhG	0.192	ndhG	0.192	ndhG	0.192	ndhG	0.192	ndhG	0.192	ndhG	0.192	ndhG	0.192	ndhA	0.183	rps15	0.257	ndhI	0.266	ndhI	0.267	ndhI	0.268
ndhA	0.179	ndhI	0.273	ndhI	0.273	ndhI	0.273	ndhI	0.268	ndhH	0.251	ndhI	0.269	ndhI	0.269	ndhI	0.269	ndhI	0.269	ndhI	0.269	ndhI	0.269	ndhI	0.269	ndhI	0.269	ndhH	0.249	ycf1	0.236	ndhA	0.177	ndhA	0.176	ndhA	0.179
ndhH	0.251	ndhA	0.173	ndhA	0.174	ndhA	0.183	ndhA	0.179	rps15	0.257	ndhA	0.179	ndhA	0.179	ndhA	0.179	ndhA	0.179	ndhA	0.179	ndhA	0.179	ndhA	0.18	ndhA	0.18	rps15	0.278	rps7	0.208	ndhH	0.253	ndhH	0.253	ndhH	0.248
rps15	0.269	ndhH	0.249	ndhH	0.25	ndhH	0.253	ndhH	0.246	ycf1	0.225	ndhH	0.249	ndhH	0.249	ndhH	0.249	ndhH	0.249	ndhH	0.249	ndhH	0.249	ndhH	0.249	ndhH	0.249	ycf1	0.22	ndhB	0.215	rps15	0.255	rps15	0.257	rps15	0.287
ycf1	0.233	rps15	0.266	rps15	0.268	rps15	0.271	rps15	0.271	rps7	0.195	rps15	0.243	rps15	0.243	rps15	0.243	rps15	0.243	rps15	0.243	rps15	0.243	rps15	0.243	rps15	0.243	rps7	0.195	ycf2	0.204	ycf1	0.235	ycf1	0.224	ycf1	0.223
rps7	0.208	ycf1	0.234	ycf1	0.234	ycf1	0.222	ycf1	0.226	ndhB	0.215	ycf1	0.235	ycf1	0.235	ycf1	0.235	ycf1	0.235	ycf1	0.235	ycf1	0.235	ycf1	0.235	ycf1	0.235	ndhB	0.212	rpl23	0.21	rps7	0.208			rps7	0.212
ndhB	0.215	rps7	0.208	rps7	0.208	rps7	0.212	rps7	0.212	ycf15	0.214	rps7	0.208	rps7	0.208	rps7	0.208	rps7	0.208	rps7	0.208	rps7	0.208	rps7	0.208	rps7	0.208	ycf2	0.189	rpl2	0.169	ndhB	0.215			ndhB	0.215
ycf15	0.214	ndhB	0.215	ndhB	0.215	ndhB	0.215	ndhB	0.215	ycf2	0.189	ndhB	0.215	ndhB	0.215	ndhB	0.215	ndhB	0.215	ndhB	0.215	ndhB	0.215	ndhB	0.215	ndhB	0.215	rpl23	0.217			ycf15	0.214			ycf15	0.214
ycf2	0.207	ycf15	0.214	ycf15	0.214	ycf15	0.214	ycf15	0.214	rpl23	0.217	ycf15	0.214	ycf15	0.214	ycf15	0.214	ycf15	0.214	ycf15	0.214	ycf15	0.214	ycf15	0.214	ycf15	0.214	rpl2	0.17			ycf2	0.207			ycf2	0.213
rpl23	0.21	ycf2	0.206	ycf2	0.205	ycf2	0.214	ycf2	0.212	rpl2	0.168	ycf2	0.209	ycf2	0.209	ycf2	0.209	ycf2	0.209	ycf2	0.209	ycf2	0.209	ycf2	0.203	ycf2	0.203					rpl23	0.21			rpl23	0.21
rpl2	0.229	rpl23	0.21	rpl23	0.21	rpl23	0.21	rpl23	0.21			rpl23	0.21	rpl23	0.21	rpl23	0.199	rpl23	0.21	rpl23	0.21	rpl23	0.21	rpl23	0.21	rpl23	0.21					rpl2	0.169			rpl2	0.176
		rpl2	0.169	rpl2	0.169	rpl2	0.176	rpl2	0.176			rpl2	0.169	rpl2	0.169	rpl2	0.169	rpl2	0.169	rpl2	0.169	rpl2	0.169	rpl2	0.168	rpl2	0.168

## Sheet: Table S10
Table S10. The basic information of SSRs in chroloplast genome of EYML-15
species	sample ID	SSR type	SSR	start	end	FORWARD PRIMER1 (5'-3')	Tm (℃)	REVERSE PRIMER1 (5'-3')	Tm (℃)	start (bp)	end (bp)
J.auriculatum	EYML-15	c	(T)10cttttttatgagagattattatctcagagataaaaagattaagcaaaatttcgaattgttattgtttgaatttgcaattcaaatt(A)8cttcccaataagtaaggtgagtagataaataaaaaaatgcattgcatatagaacgaacaaataatactcaatcatc(A)8	157	343	AAAGAAAGAATTTGGACCGTTTT	59.452	TCATTACAGTACTCAAACTGAAAAAGA	57.834	132	378
J.auriculatum	EYML-15	p1	(T)9	2149	2157	ATAAGGAAAAACCCCTCCCC	60.358	CGTTTCAAATCGAAAATCGAA	60.061	798	1058
J.auriculatum	EYML-15	p1	(A)8	2283	2290	CGTTTCGAAAGGAAGGAAGA	59.424	TTTTTGAAATGGCGGACTTC	60.053	927	1066
J.auriculatum	EYML-15	p3	(AAG)4	3271	3282	TCAAGAAGAGCCCCAGAAAA	59.926	CATACCCCACCCCATACATC	59.75	903	1181
J.auriculatum	EYML-15	p1	(T)10	3547	3556	ATGTATGGGGTGGGGTATGA	59.75	AGGGGTTTGCATTCATTCTG	59.933	887	1071
J.auriculatum	EYML-15	p1	(A)8	4219	4226	ATCGCTCTTTTGATTTCGGA	59.784	AGGACTTCTTCCCCACGAGT	60.111	892	1036
J.auriculatum	EYML-15	p1	(A)17	4808	4824	CCGCACTTAAAAGCCGAATA	60.218	CCATTCAATTTCTGTTTCTAACCC	60.108	786	1050
J.auriculatum	EYML-15	p1	(A)8	5182	5189	ACCAACAAACCTATGGGTCG	59.711	CGGTTTTCCTTGGAATTTGA	59.91	864	1095
J.auriculatum	EYML-15	p1	(A)8	5842	5849	CCTCATACGGCTCGAGAAAA	60.344	AACGAGACAAACAAAAGGGG	59.073	918	1172
J.auriculatum	EYML-15	c	(T)11caattgacccattcctgattttaaatagataaatagattagataaaagaagaaagaaatccca(T)10	7080	7163	TTCGAATGGAAAAAGGTTCC	58.995	CGGTTTTTATTTTCGCAATCA	59.955	906	1160
J.auriculatum	EYML-15	c*	(A)9taagaaaatgagattc(A)8(AT)5*	7448	7489	AGGGATCCCAAACCTTTTTC	59.261	GGGGAGTGGATAGGAGCTAA	58.214	900	1178
J.auriculatum	EYML-15	p1	(A)10	7955	7964	CCGAGATCCCGAGAAAAATA	59.111	ATTCAAAAAGGTTGGGTGGG	60.938	877	1100
J.auriculatum	EYML-15	p1	(A)8	8232	8239	CCAGCTGCGTGTAATTTGAA	59.872	TGACAAACAAGCAATCCCAA	60.088	873	1134
J.auriculatum	EYML-15	p1	(A)9	8539	8547	TTGGAGGATTTTTGATTGGG	59.733	TCAAAAAGGCATAGGCTTCG	60.335	972	1207
J.auriculatum	EYML-15	p1	(T)9	8783	8791	CGAAGCCTATGCCTTTTTGA	60.335	TGTGTGACTCGAGGGTTCAG	59.864	944	1164
J.auriculatum	EYML-15	p1	(T)10	9215	9224	TTTTTGGTGTCAAAATGGGA	58.841	CGTTGTCCAGGATTACGTCC	60.375	940	1138
J.auriculatum	EYML-15	p1	(A)11	9789	9799	CCACTCAGCCATCTCTCCTC	59.945	CCCTTCGAACGAAATCAAGA	60.184	772	1039
J.auriculatum	EYML-15	p5	(ATTTA)3	10196	10210	TCGGAAGGAAACAAAGGAAA	59.657	CCCGCTACAATGCGATTATT	59.95	866	1103
J.auriculatum	EYML-15	p1	(T)9	11361	11369	TGGACGCAATTTCTTTCCAT	60.448	AACAGATGGAACGCTTCCTG	60.255	923	1081
J.auriculatum	EYML-15	p1	(T)8	13688	13695	GCAAAACCAAAAGACTCGGA	60.227	AATGGGCATTTTCCCTCTTT	59.777	929	1099
J.auriculatum	EYML-15	p1	(T)18	14350	14367	AGCCGATCAGGGTTCTTTTT	60.074	CGGATTTGCAGATGAGGAAT	60.036	957	1163
J.auriculatum	EYML-15	p1	(A)8	14907	14914	CAGCAGCAATAACAGAAGCG	59.776	AAGGACGAAAGTCCTGTGGA	59.697	942	1211
J.auriculatum	EYML-15	p1	(A)8	15953	15960	CCACACCTACATTGCTTTGC	59.199	CCCTGTCATGTTCCTTGGAT	59.779	971	1116
J.auriculatum	EYML-15	p1	(A)8	16723	16730	GCACATTCATATTGCCCTCTG	60.484	ATTCGCAATTTGTGAGGGTC	59.939	978	1255
J.auriculatum	EYML-15	p1	(A)12	17847	17858	TGGTCCAAGGGAACCTTTTA	59.401	CGGGTATCCCTTCGTTGTTA	59.817	867	1119
J.auriculatum	EYML-15	c	(ACTTA)4taaggctatgctat(C)8	18679	18720	CCACCGTAAGTCTTTCCTCG	59.728	ATTCGAGGGGGAAATGAGAG	60.401	963	1187
J.auriculatum	EYML-15	p1	(T)9	18874	18882	CTCTCATTTCCCCCTCGAAT	60.401	TACCGAGCCATCTTATTGGG	59.916	973	1243
J.auriculatum	EYML-15	p1	(T)10	20381	20390	AAGCACGGGCTTCTTCACTA	60.015	AAATGGCAAACCAATTCGAG	59.938	972	1090
J.auriculatum	EYML-15	p1	(T)11	20774	20784	AAAGGCCGTTAGGTCGAGAT	60.096	CGAGGAGTCAGGGCATTTAG	59.83	921	1197
J.auriculatum	EYML-15	p1	(A)9	20916	20924	AAAGGCCGTTAGGTCGAGAT	60.096	CGAGGAGTCAGGGCATTTAG	59.83	779	1055
J.auriculatum	EYML-15	p1	(T)12	21312	21323	TTTCTCCGCCTCTTTGAGAA	60.066	CACTTTCGCTCCACAAGGAT	60.255	880	1141
J.auriculatum	EYML-15	p2	(TA)5	22152	22161	TCCTAATTCAACCAGGTCGC	60.074	CGGGGTATTTCTCTAAGCCC	59.924	819	1094
J.auriculatum	EYML-15	p1	(T)10	25204	25213	ACCTCGACGGTTATGCTACG	60.154	TCCCAAATCAAAAGGGGAAT	60.482	869	1082
J.auriculatum	EYML-15	p1	(C)9	26157	26165	CCAAATCCTTCTAGAGCCCA	59.264	TTTGAACCCGAGTATCCAGG	59.926	955	1196
J.auriculatum	EYML-15	p1	(T)8	30184	30191	AGGAAGACACAATTTGGGGA	59.381	GAGAAACCCTCCCTTTTTGG	59.912	862	1095
J.auriculatum	EYML-15	p1	(A)8	32030	32037	TCCCCTCCTGTCATGTCAAT	60.326	ATGGAATGGACATAGCACCC	59.635	950	1220
J.auriculatum	EYML-15	p4	(TCTT)3	32419	32430	GGGTGCTATGTCCATTCCAT	59.635	TCCAATTTCGCGTCTTTCTT	59.823	812	1084
J.auriculatum	EYML-15	p4	(ATTT)3	32934	32945	CCAAACTTGGATTGCTGACC	60.495	AGTGGAAGGGCAATCTGATG	60.073	966	1099
J.auriculatum	EYML-15	p1	(A)11	33079	33089	CATCAGATTGCCCTTCCACT	60.073	TCTATGAAAGGATGCCAGGG	60.029	935	1214
J.auriculatum	EYML-15	p1	(T)8	33439	33446	CCCTGGCATCCTTTCATAGA	60.029	TTGTCCTTCCGAAATACCCA	60.301	835	1040
J.auriculatum	EYML-15	c	(A)8ttaaagaaaatagaaattaactaaaaataaattgaaatagaaatgaaatagaatatagatttctatattctaattctatttcatttctag(A)23	33937	34057	CGGGATCTTTCCATTTTTCA	59.872	TGAACAAATCCTGTCCCTCA	59.059	894	1171
J.auriculatum	EYML-15	p1	(A)8	34980	34987	GCCTCTTGAATCACCAAAGG	59.67	GTTCAACCCTTCCAATTCCA	59.767	927	1098
J.auriculatum	EYML-15	p4	(TCTA)3	35283	35294	CTTTGGGCCTCGAAAGAGTT	60.733	TTTGGTACATGAAGCCACGA	60.111	830	1057
J.auriculatum	EYML-15	p1	(T)8	35418	35425	TCGTGGCTTCATGTACCAAA	60.111	ACGGGTCAAAGCAAAAACAC	60.015	903	1088
J.auriculatum	EYML-15	p1	(T)9	38597	38605	TGTTCTTTCCATGACCCCTC	59.903	CCACTTAGCCAAGCCAGAAA	60.378	865	1051
J.auriculatum	EYML-15	c	(C)8(A)9	39382	39398	CGTCCCAGATCTAAAACCGA	60.066	GCTTGCAAGAAGTTTGACCC	59.859	974	1109
J.auriculatum	EYML-15	c	(T)11ctttcctacca(C)9(A)9gggggggtaattcattaaattactagttaacagaggcaaacccccctttct(A)8	39889	39987	ATAGTGTCGCCAGCCTATCC	59.178	GGCGCATTCAATCTTTGTTT	60.081	975	1222
J.auriculatum	EYML-15	c	(A)11(TTTC)3	45668	45690	TTTCAAATCACGTGAGCAGC	59.995	TCCACGCAACTCAATTCAAC	59.697	832	1099
J.auriculatum	EYML-15	p1	(A)8	46328	46335	GGAAATCCCCAACGAAAAAT	59.999	AATTTCTGCTGGGCCCTTAT	59.93	850	1118
J.auriculatum	EYML-15	c	(T)11atttttttattttatttatcgaaatagatatctgtctttctaagttc(A)9	46950	47016	TTTTCTGCAGGCATAAGAGC	58.268	CGACAATTGCAATGGCTTCT	61.168	914	1146
J.auriculatum	EYML-15	p1	(T)10	47718	47727	GTAGGACCAGAAGCTGGGCT	60.786	GCGAGAAACCGAGAAGACAC	59.997	940	1210
J.auriculatum	EYML-15	p6	(CTCATC)3	48331	48348	TGTCGCAAAATTCACAGAGG	59.84	GGAGACAGAGGATGAGGCAG	59.945	902	1140
J.auriculatum	EYML-15	c	(T)9ctagtaatcctccaatc(T)9	48790	48824	TTCTTAGAAGTCACCCCAGCA	59.861	GGATTACTAGAAAAGAAAGATTGGAGG	60.234	802	1068
J.auriculatum	EYML-15	p1	(T)8	49413	49420	CCGCCCAAGATCAAGATAAA	60.031	CGCTTTAACCATTCAGCCAT	60.096	802	1041
J.auriculatum	EYML-15	c	(A)9tatttgttctctactagaaataa(T)9	50029	50069	GCCCATTAGAGCCATCGTTA	60.06	TGCCTTTGAGTTCCATGTTG	59.691	866	1136
J.auriculatum	EYML-15	p1	(T)8	52252	52259	TAGCGCAACCCAATTTTCTT	59.72	TGCCTAGCCTATTCTTTTCGTT	59.436	972	1158
J.auriculatum	EYML-15	c	(A)9tttcaacctatatttgtttatgatgagaatgaatcctactacttctggttctggggtttccacgcttg(A)10	52780	52866	TATTGAATTAACCGAGCGCC	60.061	TATTAGGCATTTTGCCCGAC	59.928	940	1156
J.auriculatum	EYML-15	c	(A)10gaatcaaaaagatagaaaatcaat(A)9	54835	54877	TGTCGAGTCCATCCAATCAA	60.048	GTATTGCTTTCATACGGCGG	60.476	939	1150
J.auriculatum	EYML-15	p1	(A)8	55730	55737	CTCCTGGATCAGAATCCCAA	60.003	CGATTCCCGTGAGTGAGTTT	60.111	880	1133
J.auriculatum	EYML-15	p1	(A)10	55887	55896	GAAAGAGCCCAATGCAAAAA	60.188	GACGAAAGGTTGGTCACGAT	59.973	827	1051
J.auriculatum	EYML-15	p4	(TAAA)3	56288	56299	AGCACAAAACAAAGGGGATG	59.971	GAATCCGAAGTTTGTCGTTTTT	59.523	928	1139
J.auriculatum	EYML-15	p1	(A)9	56436	56444	GACAAACTTCGGATTCTATTCCT	57.864	TCATCGACTGACTTGACTGGA	59.404	976	1255
J.auriculatum	EYML-15	p1	(A)10	58993	59002	TTTCAACCAACCAATTGAACC	59.693	CTGGTTCCTGGCACATGATT	60.924	935	1213
J.auriculatum	EYML-15	p1	(T)9	60481	60489	GGTTTCCATACCAAGGCTCA	59.933	TGGATCAAATACGGGTTTCC	59.622	901	1107
J.auriculatum	EYML-15	p1	(T)8	60712	60719	TTTTGAATTCGGAACCCTTG	59.91	TCCGCTTTCATTCGTAAAGG	60.202	773	1039
J.auriculatum	EYML-15	c	(T)9atagtatcaagtagactacttcagtagatttcgtttcatttagttcagttttagtttcggtttattctgtaaaatacaatt(A)15	61473	61577	ATTTATCCAATTTACCGCATT	55.396	TAACGCGGCATAAAGACTCC	60.23	980	1151
J.auriculatum	EYML-15	p1	(T)8	63309	63316	GATTAAGGAATAGAAGGCCCG	59.091	ATTTATCCGCGATCTAGGCA	59.666	973	1136
J.auriculatum	EYML-15	p1	(T)8	63564	63571	ATGCCTAGATCGCGGATAAA	59.666	TCGGAAGTTGCATTAATCGAG	60.216	861	1138
J.auriculatum	EYML-15	p1	(A)11	64517	64527	ATGGCCGTGATCTGTCATTA	58.953	TGATCTTTACGGTGCTTCCTC	59.326	953	1226
J.auriculatum	EYML-15	p1	(A)10	64700	64709	TGCATCGTCTAAAACAACGA	57.919	TATTGTATCGGCCCAAAACC	59.66	893	1071
J.auriculatum	EYML-15	p1	(T)8	65892	65899	CTTTGGGAAGAGCCAATCAA	60.184	CCAATTGTTGGTCATTAAGGAAT	59.154	770	1043
J.auriculatum	EYML-15	p1	(A)8	67756	67763	AAGGGGGTTTGAATGTAGGG	60.046	TGTTAGTAGCAGGATCGGGG	60.088	871	1089
J.auriculatum	EYML-15	p3	(TTG)4	68332	68343	TGGCATCTGTTAGTTTGGCA	60.257	ACTCGAAATGCCGTACAAGG	60.132	871	1119
J.auriculatum	EYML-15	c	(A)9gaattattacatattctaatagaataatctattattacgtattctaatagaataattagaataataatctaatataactaatagaattaggaatatg(ATAA)3aatagaatat(AATA)3	68828	68967	TCAGAACTTTTTCGATTTATTCCC	59.861	TCAACAAAATTCCCTCCTTT	56.266	912	1188
J.auriculatum	EYML-15	p1	(A)8	69279	69286	TGAAGTTCATTTTTCAAAGGCA	59.736	GTTTGTCTGATTCGAGGGGA	60.05	920	1058
J.auriculatum	EYML-15	p1	(A)8	69837	69844	GCATTGCTGATATTGACCCC	60.304	CGGGTTGGTTATTCGTCAGT	59.853	979	1250
J.auriculatum	EYML-15	p1	(T)8	71643	71650	TTCTTGGTCATTGAGATTCACG	60.11	TTTGACCTCCTGTGTGTGGA	60.129	934	1211
J.auriculatum	EYML-15	p1	(T)8	71799	71806	TACAATACAGGCGGGGTGAT	60.214	GGTAGAACGTGGGTCTCCAA	59.966	950	1172
J.auriculatum	EYML-15	p1	(A)12	72571	72582	TTTTTCGGAAATACTCGGGA	59.52	GCGTACTTAGGACTGGTGCC	59.763	955	1217
J.auriculatum	EYML-15	p1	(A)8	72702	72709	TTTTTCGGAAATACTCGGGA	59.52	GCGTACTTAGGACTGGTGCC	59.763	824	1086
J.auriculatum	EYML-15	p1	(T)9	72950	72958	GGCACCAGTCCTAAGTACGC	59.763	CTGAGTCTCGCAGATGTTGG	59.571	819	1063
J.auriculatum	EYML-15	p2	(AT)6	73068	73079	CCAACATCTGCGAGACTCAG	59.571	CCCTAGATCCGCATTTTTGA	60.031	926	1117
J.auriculatum	EYML-15	p1	(A)8	73500	73507	GGGGGTTTGATTCCATCTTT	59.996	CTCTCCAAGCCTGCATAAGG	59.971	916	1146
J.auriculatum	EYML-15	p1	(T)8	73697	73704	CCTTATGCAGGCTTGGAGAG	59.971	CGTTTCGAACCGAAGAAAAG	59.855	930	1128
J.auriculatum	EYML-15	c	(A)20ccatggaaaaacccaagcgaccacttattattaaaaaaagaaaaaagcgaccttttcgt(A)8gggatcttttcgtaggcgtaggtccccgattaaatcgggagatgaaa(T)8	74497	74638	AAAAATAGGATTTTGGGATAAGAAA	57.826	TCGTTGTTGTTTCAAGGTCAA	59.205	968	1230
J.auriculatum	EYML-15	p1	(A)8	74831	74838	TGACCTTGAAACAACAACGATT	59.517	GCAGTCGACTTGGTTCTTTGA	60.425	877	1075
J.auriculatum	EYML-15	c	(A)8cgaatcggaaaggataaaatc(T)8	75084	75120	CCGGGGAATCCATATTTTCT	59.978	AAAATGAACTCCGGGAAGGT	59.805	965	1116
J.auriculatum	EYML-15	p1	(T)8	75761	75768	TGGCTACTACAACCTTCCCG	60.125	AAGGAAAGGCTCCGGTGTAT	59.962	965	1176
J.auriculatum	EYML-15	p1	(T)8	76271	76278	CAGCTGACCCTCTTAGTCCG	60.005	ATGGAAGAAGGAACCCCATT	59.629	805	1064
J.auriculatum	EYML-15	p1	(C)8	76725	76732	GGGCTGGTTTAGATTGATCC	58.453	ATGTCACCAATAGAAGCCCG	59.955	832	1093
J.auriculatum	EYML-15	c	(TCAGAA)3gggtcgaaatcgaaagggactcttggaagacctataggcataagatgaattaagtattttgatttaag(T)8	77388	77481	TCGTCGTGGTAGTGGTCGTA	60.175	CTTCCGGGAAAGGGTAGAAG	60.061	966	1196
J.auriculatum	EYML-15	p1	(T)8	78808	78815	GTTCCGGGAGGAATAGCTTC	60.039	CCCTGATCCCATTGATAACG	60.148	845	1098
J.auriculatum	EYML-15	c	(A)8gaaaag(T)11	80801	80825	AGATGTTTCGACTTCGTCGG	60.255	GCCAAGGATTCCCTGAGTAA	59.126	850	1083
J.auriculatum	EYML-15	p2	(AT)7	82748	82761	GCAACTCCGGAACAAGAGTC	59.851	CAGGATCATTCAAATCGGGT	59.75	930	1149
J.auriculatum	EYML-15	p1	(A)8	83491	83498	CACGACGTGTGTATCTAGGGAA	60.052	TGAAAATTGAACATTTGCACC	58.52	864	1133
J.auriculatum	EYML-15	c	(T)11atttc(T)12	83745	83772	CTGGGGACAATTCTGATTGG	60.309	CCTGCCGAAATTTGATTGAT	59.901	954	1156
J.auriculatum	EYML-15	c	(T)8gattgaatcatttatttctcttgtttctcttgaaatttcctcaatgttcatttctatttacg(T)9	84565	84643	TGTGTCGGCTTGACCTTTTT	60.668	ACGATTCACTTTCGTACGGG	59.993	857	1135
J.auriculatum	EYML-15	p3	(CTT)5	85360	85374	GGGTTAGGCGACATTTTTGA	59.938	TGATTCCGAGGATTAGGTGG	59.887	910	1092
J.auriculatum	EYML-15	p1	(T)8	85772	85779	CAACCCATTTTGCGTCTTTT	59.975	TCGGTGGGATAGGGATTGTA	60.148	901	1156
J.auriculatum	EYML-15	p1	(T)12	86281	86292	GGGTGTCCCAAAATTCGATA	59.622	AGTCGAGTTTTTGGTGCGAT	59.74	962	1240
J.auriculatum	EYML-15	p1	(A)8	86872	86879	ACACATCAATTTTCGAGCCC	59.939	GCAGCATCCAAAATGCCTAT	60.067	872	1096
J.auriculatum	EYML-15	p1	(T)8	87909	87916	TCTTTATTGACTCCAAGCTCTTTTT	59.08	GGAAAGGCGAGAGAAAGAAA	58.646	887	1162
J.auriculatum	EYML-15	p4	(TTTC)3	88049	88060	CACTGTCTTTTATGAGATGACTCG	58.087	AAATGAAAGAAGAATGGTGTGGA	59.864	935	1050
J.auriculatum	EYML-15	p1	(T)9	88777	88785	CTGCTTGTTCAGCCAATTCA	59.988	AGACCGCGAAAAATCAAAGA	59.823	860	1076
J.auriculatum	EYML-15	p6	(CGCGGG)3	88938	88955	ATACGTGCAATTCCCTCGAC	59.962	CACTTGGTTTCCGACTTGGT	60.005	980	1160
J.auriculatum	EYML-15	c	(T)11attaagcttatcaatttttcttactaaatgatggactacaaaagga(T)9	89892	89957	GGCACATGCTCCTTACCATT	59.962	GCTAAAGCGTTCACCAAGGA	60.386	903	1094
J.auriculatum	EYML-15	p1	(C)10	90193	90202	CGCCTATTTACTACGGCGAC	59.764	TGGCTAGGTAAGCGTCCTGT	59.898	871	1068
J.auriculatum	EYML-15	p1	(C)8	91356	91363	GGTAGGGCATTTCCCATTTT	60.02	GTAATGCCAGAGGCGTCATT	60.103	777	1041
J.auriculatum	EYML-15	p6	(TCATAT)3	91913	91930	TGATTTTTCCCCAATAACCG	59.633	CATGCATAACGAATTGGTGC	59.96	844	1067
J.auriculatum	EYML-15	p1	(A)9	94678	94686	TGAATCCCGTGAAACCATTT	60.17	CCTGTGACTCGATTGGTGAA	59.676	778	1053
J.auriculatum	EYML-15	p3	(CTT)4	95545	95556	GACACATCTGAGATCGGCAA	59.794	TGTAGGACGATACGCATCCA	60.096	947	1154
J.auriculatum	EYML-15	p1	(A)8	95994	96001	CGTGAACGAGGATAGGGAAA	60.066	TAAATTGCTCCCGGTTGTTC	59.938	894	1112
J.auriculatum	EYML-15	p4	(TCTA)3	97254	97265	AACTTGGGAGTTCCAAACCC	60.204	ATAGCTTGAGGCTCGTTCCA	59.978	873	1099
J.auriculatum	EYML-15	c	(T)12gc(T)9	102650	102672	ACGTGACATGAGCGTGAAAG	59.905	GTATGTACGGCTTGGAGGGA	59.955	934	1083
J.auriculatum	EYML-15	p1	(T)9	107122	107130	CGCATCTTCACAGACCAAGA	59.984	TTGCAGCTTTCTCCAGACCT	60.134	921	1041
J.auriculatum	EYML-15	c	(G)8agaggaaaggttcc(T)8	112439	112468	TGACATCCCTTCTCTCCCAC	60.048	TCTCCACTGGATCTGTTCCC	60.048	904	1060
J.auriculatum	EYML-15	c	(AT)5aatagaataatccatccaaaattatcatatgataatccatccaaaattattatataataatgaataaatatatatagaattctatataa(AT)6aattctataatag(AATA)3	113513	113648	GGAAAGTTGCAAAATTCTCAT	56.011	AATGGAAAAAGCATGGCAAC	59.945	974	1207
J.auriculatum	EYML-15	p6	(GAAGAT)4	114563	114586	GGGGAGATGGGATCTTTCAT	60.096	TCACTCGGATTTCTTCGCTT	59.955	829	1068
J.auriculatum	EYML-15	p1	(A)9	115355	115363	CCGGATATTCCGGATACTGAT	60.013	AAATACAGAAAGAGCCCCCG	60.443	894	1055
J.auriculatum	EYML-15	p3	(TGA)4	115714	115725	CAAGAGACGCCAAACGTGTA	59.904	GGTTTCGGCGATAATCTTCA	60.038	950	1075
J.auriculatum	EYML-15	p1	(A)10	116055	116064	CAGAGAGAAGAGCAGCAAACAA	59.936	AAGCAACCTCTCGCTTCTTG	59.757	968	1170
J.auriculatum	EYML-15	c	(A)9tgaaggatcttactaatagagcaaataaagctagaaatgaaatcgaaagaattagaaaagag(A)14	117036	117120	TCCCATAACCAGCAATCAGA	59.075	CGACCCTTTATTCTTTGCAATC	59.97	937	1140
J.auriculatum	EYML-15	p1	(A)8	117295	117302	TTCGCAGAATGAGTCAAAAA	57.069	GGATTCCTTGATATTGAAGAACTGA	59.867	962	1237
J.auriculatum	EYML-15	c	(A)8gaag(A)11g(A)8gaagaag(A)8gaagaag(A)8	118533	118594	TGGGTTTTGATTTCTTCCCA	60.28	CCCTTTGCTTGTGGTTTGAT	59.971	846	1090
J.auriculatum	EYML-15	p1	(A)8	120470	120477	CCCAATGAGCAAGGTAAAGC	59.708	GGGAAAAGAGGGTTCGAAAA	60.403	835	1078
J.auriculatum	EYML-15	p1	(A)17	122705	122721	TTGGAAAGCGAAGGGATATG	60.031	ACATATTCTAGGAGCGGGGC	60.439	820	1079
J.auriculatum	EYML-15	p1	(A)15	122838	122852	GCCCCGCTCCTAGAATATGT	60.439	CGCCTTGGAAATGAGAAAAT	59.158	927	1050
J.auriculatum	EYML-15	p1	(A)9	123371	123379	TGTCAATTTGGAATGATCGAA	58.954	CAATTTCACCATAGCGGCTT	60.096	815	1090
J.auriculatum	EYML-15	p1	(T)8	123752	123759	CGATTCGTTAGAAAAGGGCA	60.202	TGAAGTAGCAAAGGCTTGGG	60.378	969	1200
J.auriculatum	EYML-15	p1	(A)8	123882	123889	CGATTCGTTAGAAAAGGGCA	60.202	TGAAGTAGCAAAGGCTTGGG	60.378	839	1070
J.auriculatum	EYML-15	c	(A)12gtctttttttacaagtaatcccttattcaagttaaataggtca(T)9	124106	124169	GGCTATGCAGCCCTTTTATG	59.704	CCCGATAACTCCAATAATCCAA	60.036	937	1189
J.auriculatum	EYML-15	p1	(A)9	124843	124851	TTGCGCTGATTCAAATTCAT	59.261	TCGGTATTGGTTTCTACCCG	59.817	865	1077
J.auriculatum	EYML-15	p1	(A)8	125133	125140	CCATAGAACATCTGGCGTGA	59.673	CTTGACGAAATGGGTGGAAT	59.79	877	1124
J.auriculatum	EYML-15	p1	(T)8	125429	125436	CCTGTATCGGTGATGGAACC	60.195	CAGCTCCAACATCTCTCGGT	60.408	929	1037
J.auriculatum	EYML-15	p1	(A)9	125682	125690	GCAATTTGACAGCAAAAGCA	59.999	TATCCATGTGGGGAGGAAAA	60.126	980	1201
J.auriculatum	EYML-15	p1	(A)8	125925	125932	TTTTCCTCCCCACATGGATA	60.126	GGACCAATCTTACTGACGGG	59.405	939	1151
J.auriculatum	EYML-15	p2	(CT)5	128218	128227	GATGAGGTGGGGTTTGATGT	59.636	TCTTGGTCAATGGGTTGGTT	60.21	918	1091
J.auriculatum	EYML-15	p1	(T)8	129998	130005	CCTTTTGCACTACGAAAAAGAA	58.611	CCCATGATTCGATCCAGAGT	59.886	846	1121
J.auriculatum	EYML-15	p5	(AAAGA)3	130594	130608	TTCATCAACCCAAATCCAAA	58.792	ACGTGTGATTCGGTGAGACA	60.162	907	1049
J.auriculatum	EYML-15	p1	(T)12	132543	132554	GGTGATGAGGGCCCATATTT	60.911	CGACAAATTTTGGGAAAACG	60.327	780	1054
J.auriculatum	EYML-15	c	(GAAT)3ttcttatcataaaaaaatgtccctctttttacatttccagatattgattttatcaaatcagtaataataatgtcgttcatttgaatgtgatatataat(ATATA)3	132736	132860	TTCAACGGATCCTCTGTTTTC	59.16	CCCAATCCTTTATCGAAATCC	59.629	952	1219
J.auriculatum	EYML-15	c	(T)8cttcttc(T)8cttcttc(T)8c(T)11cttc(T)8	134178	134239	CCCTTTGCTTGTGGTTTGAT	59.971	TGGGTTTTGATTTCTTCCCA	60.28	969	1213
J.auriculatum	EYML-15	p1	(T)8	135470	135477	GGATTCCTTGATATTGAAGAACTGA	59.867	TTCGCAGAATGAGTCAAAAA	57.069	768	1043
J.auriculatum	EYML-15	c	(T)14ctcttttctaattctttcgatttcatttctagctttatttgctctattagtaagatccttca(T)9	135652	135736	CGACCCTTTATTCTTTGCAATC	59.97	TCCCATAACCAGCAATCAGA	59.075	942	1145
J.auriculatum	EYML-15	p1	(T)10	136708	136717	AAGCAACCTCTCGCTTCTTG	59.757	CAGAGAGAAGAGCAGCAAACAA	59.936	837	1039
J.auriculatum	EYML-15	p3	(TCA)4	137047	137058	GGTTTCGGCGATAATCTTCA	60.038	CAAGAGACGCCAAACGTGTA	59.904	934	1059
J.auriculatum	EYML-15	p1	(T)9	137409	137417	AAATACAGAAAGAGCCCCCG	60.443	CCGGATATTCCGGATACTGAT	60.013	951	1112
J.auriculatum	EYML-15	p6	(CATCTT)4	138185	138208	TCACTCGGATTTCTTCGCTT	59.955	GGGGAGATGGGATCTTTCAT	60.096	954	1193
J.auriculatum	EYML-15	c	(TTAT)3tctattatagaat(TA)6tttatatagaattctatatatatttattcattattatataataattttggatggattatcatatgataattttggatggattattctat(TA)5	139123	139258	TGGCAACCCTCCTATAGTTGTT	59.892	TCATTGACATAACAGATGTCGTTT	58.565	940	1218
J.auriculatum	EYML-15	c	(A)8ggaacctttcctct(C)8	140304	140333	TCTCCACTGGATCTGTTCCC	60.048	TGACATCCCTTCTCTCCCAC	60.048	967	1123
J.auriculatum	EYML-15	p1	(A)9	145642	145650	TTGCAGCTTTCTCCAGACCT	60.134	CGCATCTTCACAGACCAAGA	59.984	965	1085
J.auriculatum	EYML-15	c	(A)9gc(A)12	150100	150122	GTATGTACGGCTTGGAGGGA	59.955	ACGTGACATGAGCGTGAAAG	59.905	937	1086
J.auriculatum	EYML-15	p4	(ATAG)3	155506	155517	ATAGCTTGAGGCTCGTTCCA	59.978	AACTTGGGAGTTCCAAACCC	60.204	911	1137
J.auriculatum	EYML-15	p1	(T)8	156771	156778	TAAATTGCTCCCGGTTGTTC	59.938	CGTGAACGAGGATAGGGAAA	60.066	893	1111
J.auriculatum	EYML-15	p3	(AAG)4	157216	157227	TGTAGGACGATACGCATCCA	60.096	GACACATCTGAGATCGGCAA	59.794	855	1062
J.auriculatum	EYML-15	p1	(T)9	158086	158094	CCTGTGACTCGATTGGTGAA	59.676	TGAATCCCGTGAAACCATTT	60.17	953	1228
J.auriculatum	EYML-15	p6	(AATATG)3	160841	160858	CATGCATAACGAATTGGTGC	59.96	TGATTTTTCCCCAATAACCG	59.633	949	1172
J.auriculatum	EYML-15	p1	(G)8	161409	161416	GTAATGCCAGAGGCGTCATT	60.103	GGTAGGGCATTTCCCATTTT	60.02	964	1228

[truncated: 11 more sheets: Table S11, Table S12, Table S13, Table S14, Table S15, Table S16, Table S17, Table S18, Table S19, Table S20, Table S21]
